# Supplementary material for: A universal power law for modelling the growth and form of teeth, claws, horns, thorns, beaks, and shells
Source: BMC Biol. 2021 Mar 30;19:58. doi: 10.1186/s12915-021-00990-w (PMC8008625; doi:10.1186/s12915-021-00990-w)
Supplement: Supplementary file 2 — Additional file 2: Data S1. Distance and cross-sectional area data for vertebrate teeth, cusps and tooth rows. Taxonomy, specimen number, institution, tooth type/position and measurements of cross-sectional area for 10 distances from tip of tooth. [file 12915_2021_990_MOESM2_ESM.xlsx]

## Sheet: Data-Tooth
Class	Order	Species	Specimen	Structure	ToothPos	ToothInfo	Museum	SpecimenInfo	LowerUpper	LeftRight	Tooth	Area01	Area02	Area03	Area04	Area05	Area06	Area07	Area08	Area09	Area10	Dist01	Dist02	Dist03	Dist04	Dist05	Dist06	Dist07	Dist08	Dist09	Dist10
Amphibia	Gymnophiona	Caecilia tentaculata	NHMUKMW5138	tooth	T	T	NHMUK	NHMUKMW5138T	.	.	tooth	0.0178795	0.0377965	0.0572434	0.0792087	0.102831	0.127156	0.155589	0.193613	0.249601	0.337008	0.190751	0.381502	0.572253	0.763004	0.953755	1.14451	1.33526	1.52601	1.71676	1.90751
Amphibia	Gymnophiona	Dermophis mexicanus	NHMUK1864.1.26.397	tooth	T	T	NHMUK	NHMUK1864.1.26.397T	.	.	tooth	0.00897557	0.0169569	0.0261014	0.0350666	0.0456265	0.0582583	0.0745005	0.0913436	0.111683	0.132015	0.076325	0.15265	0.228975	0.3053	0.381625	0.45795	0.534275	0.6106	0.686925	0.76325
Amphibia	Gymnophiona	Herpele squalostoma	NHMUKMW4532	tooth	T	T	NHMUK	NHMUKMW4532T	.	.	tooth	0.0051699	0.00887897	0.0126915	0.017455	0.0219118	0.0261771	0.0312723	0.0364854	0.0422571	0.0480663	0.0433541	0.0867082	0.130062	0.173416	0.216771	0.260125	0.303479	0.346833	0.390187	0.433541
Amphibia	Gymnophiona	Ichthyophis glutinosus	NHMUKMW1773	tooth	T	T	NHMUK	NHMUKMW1773T	.	.	tooth	0.00331342	0.00675058	0.0101087	0.0125041	0.0155238	0.0191292	0.0228729	0.0277115	0.0333147	0.0402745	0.0400492	0.0800984	0.120148	0.160197	0.200246	0.240295	0.280344	0.320394	0.360443	0.400492
Amphibia	Gymnophiona	Indotyphlus battersbyi	AMNH89788	tooth	T	T	AMNH	AMNH89788T	.	.	tooth	0.00160967	0.00299301	0.0040595	0.00515057	0.00617084	0.00754408	0.00851713	0.00959352	0.0110121	0.0122503	0.0330758	0.0661516	0.0992274	0.132303	0.165379	0.198455	0.231531	0.264606	0.297682	0.330758
Amphibia	Gymnophiona	Rhinatrema bivittatum	NHMUKMW2051	tooth	T	T	NHMUK	NHMUKMW2051T	.	.	tooth	0.000798838	0.00196715	0.00305883	0.00445276	0.00615685	0.00788982	0.0097687	0.012094	0.0145697	0.0186428	0.0520867	0.104173	0.15626	0.208347	0.260433	0.31252	0.364607	0.416694	0.46878	0.520867
Amphibia	Gymnophiona	Siphonops annulatus	NHMUK2005.9	tooth	T	T	NHMUK	NHMUK2005.9T	.	.	tooth	0.00755681	0.0145666	0.0219008	0.0299194	0.0380122	0.0496276	0.064721	0.0790325	0.0910107	0.105466	0.0655954	0.131191	0.196786	0.262382	0.327977	0.393572	0.459168	0.524763	0.590359	0.655954
Amphibia	Gymnophiona	Typhlonectes compressicauda	NHMUKMW5820	tooth	T	T	NHMUK	NHMUKMW5820T	.	.	tooth	0.0059851	0.00937397	0.0122063	0.0147725	0.0187204	0.0224265	0.0264427	0.0304203	0.0346471	0.0403767	0.0452969	0.0905938	0.135891	0.181188	0.226485	0.271781	0.317078	0.362375	0.407672	0.452969
Aves	Ichthyornithiformes	Ichthyornis dispar	ALMNH3316	tooth	T	T	ALMNH	ALMNH3316	.	.	tooth	0.106297	0.217673	0.313938	0.403807	0.491835	0.584742	0.676436	0.769163	0.858682	0.948483	0.20037	0.40074	0.601109	0.801479	1.00185	1.20222	1.40259	1.60296	1.80333	2.0037
Chondrichthyes	Lamniformes	Carcharhinus leucas	JC02	tooth	T	T	JC	JC02T	.	.	tooth	1.29718	3.02698	5.124	7.27392	9.50631	11.8131	14.6633	18.3712	22.4056	27.0258	1.119	2.238	3.357	4.476	5.595	6.714	7.833	8.952	10.071	11.19
Chondrichthyes	Lamniformes	Carcharocles megalodon	NMVP28786	tooth	T	T	NMV	NMVP28786T	.	.	tooth	59.359	154.73	254.548	356.852	463.61	569.743	669.394	765.333	872.663	1003.09	5.7422	11.4844	17.2266	22.9688	28.711	34.4532	40.1954	45.9376	51.6798	57.422
Chondrichthyes	Lamniformes	Galeocerdo cuvier	JC01	tooth	T	T	JC	JC01T	.	.	tooth	1.37874	3.39726	5.66864	8.07326	10.6477	13.1008	15.5724	18.5659	21.9572	25.9619	0.978	1.956	2.934	3.912	4.89	5.868	6.846	7.824	8.802	9.78
Dinosauria	Saurischia	Spinosaurus aegyptiacus	ROM64659	tooth	T	T	ROM	ROM64659T	.	.	tooth	109.057	172.982	232.986	298.82	364.953	430.227	487.037	546.466	608.071	656.596	5.562	11.124	16.686	22.248	27.81	33.372	38.934	44.496	50.058	55.62
Dinosauria	Saurischia	Tyrannosaurus rex	UWBM99000	tooth	LR01	LR01	UWBM	UWBM99000LR01	lower	right	tooth	34.3808	61.8028	90.1725	121.898	151.337	186.806	225.719	260.034	287.901	310.986	3.563	7.126	10.689	14.252	17.815	21.378	24.941	28.504	32.067	35.63
Dinosauria	Saurischia	Tyrannosaurus rex	UWBM99000	tooth	LR02	LR02	UWBM	UWBM99000LR02	lower	right	tooth	74.7985	137.394	209.127	273.941	350.711	435.165	522.598	610.507	678.776	754.064	6.588	13.176	19.764	26.352	32.94	39.528	46.116	52.704	59.292	65.88
Dinosauria	Saurischia	Tyrannosaurus rex	UWBM99000	tooth	LR03	LR03	UWBM	UWBM99000LR03	lower	right	tooth	59.9719	112.029	166.348	220.66	270.99	330.251	390.757	444.938	493.989	559.342	4.659	9.318	13.977	18.636	23.295	27.954	32.613	37.272	41.931	46.59
Dinosauria	Saurischia	Tyrannosaurus rex	UWBM99000	tooth	LR04	LR04	UWBM	UWBM99000LR04	lower	right	tooth	87.2643	157.562	219.445	298.396	375.787	463.193	562.918	664.276	772.719	883.297	6.531	13.062	19.593	26.124	32.655	39.186	45.717	52.248	58.779	65.31
Dinosauria	Saurischia	Tyrannosaurus rex	UWBM99000	tooth	LR05	LR05	UWBM	UWBM99000LR05	lower	right	tooth	52.9021	100.005	147.835	198.628	256.214	315.953	375.11	437.609	492.687	554.278	4.377	8.754	13.131	17.508	21.885	26.262	30.639	35.016	39.393	43.77
Dinosauria	Saurischia	Tyrannosaurus rex	UWBM99000	tooth	LR06	LR06	UWBM	UWBM99000LR06	lower	right	tooth	76.4774	127.876	190.421	269.67	351.659	429.237	512.735	590.412	675.735	762.502	5.681	11.362	17.043	22.724	28.405	34.086	39.767	45.448	51.129	56.81
Dinosauria	Saurischia	Tyrannosaurus rex	UWBM99000	tooth	LR07	LR07	UWBM	UWBM99000LR07	lower	right	tooth	70.0046	124.658	189.243	278.08	364.617	450.305	538.926	616.633	705.145	752.39	5.952	11.904	17.856	23.808	29.76	35.712	41.664	47.616	53.568	59.52
Dinosauria	Saurischia	Tyrannosaurus rex	UWBM99000	tooth	LR08	LR08	UWBM	UWBM99000LR08	lower	right	tooth	68.6263	133.935	195.029	256.503	330.489	411.325	484.462	558.876	649.307	722.303	5.475	10.95	16.425	21.9	27.375	32.85	38.325	43.8	49.275	54.75
Dinosauria	Saurischia	Tyrannosaurus rex	UWBM99000	tooth	LR09	LR09	UWBM	UWBM99000LR09	lower	right	tooth	57.6198	109.692	171.336	234.919	299.233	360.835	424.792	493.884	581.317	643.373	5.012	10.024	15.036	20.048	25.06	30.072	35.084	40.096	45.108	50.12
Dinosauria	Saurischia	Tyrannosaurus rex	UWBM99000	tooth	LR11	LR11	UWBM	UWBM99000LR11	lower	right	tooth	46.1618	83.3001	123.869	164.378	200.085	239.901	282.736	323.613	357.873	389.734	3.078	6.156	9.234	12.312	15.39	18.468	21.546	24.624	27.702	30.78
Dinosauria	Saurischia	Tyrannosaurus rex	UWBM99000	tooth	LR12	LR12	UWBM	UWBM99000LR12	lower	right	tooth	18.5061	37.1067	57.2775	77.9805	99.2318	120.082	139.346	156.548	172.548	190.096	2.053	4.106	6.159	8.212	10.265	12.318	14.371	16.424	18.477	20.53
Mammalia	Artiodactyla	Babyrousa babyrussa	NMV3349	tooth	LRC	LRC	NMV	NMV3349LRC	lower	right	canine	26.8561	57.3796	85.0199	108.612	129.528	150.48	177.872	205.416	221.721	225.141	13.754	27.508	41.262	55.016	68.77	82.524	96.278	110.032	123.786	137.54
Mammalia	Artiodactyla	Babyrousa babyrussa	NMVR8050	tooth	LRC	LRC	NMV	NMVR8050LRC	lower	right	canine	30.0009	58.7715	82.8307	102.889	120.104	139.806	167.003	191.529	201.338	206.269	13.783	27.566	41.349	55.132	68.915	82.698	96.481	110.264	124.047	137.83
Mammalia	Artiodactyla	Babyrousa celebensis	ZMBMAM033677	tooth	ULC	ULC	ZMB	ZMBMAM033677ULC	upper	left	canine	61.4935	81.6134	91.7542	106.002	129.179	148.925	155.725	166.122	174.361	188.606	23.0664	46.1328	69.1992	92.2656	115.332	138.398	161.465	184.531	207.598	230.664
Mammalia	Artiodactyla	Moschus sp.	NMVC32940	tooth	URC	URC	NMV	NMVC32940URC	upper	right	canine	2.85001	6.33359	10.2907	14.3703	17.5695	20.8139	24.1682	27.061	30.6329	32.786	4.977	9.954	14.931	19.908	24.885	29.862	34.839	39.816	44.793	49.77
Mammalia	Artiodactyla	Muntiacus sp.	NMVC36742	tooth	URC	URC	NMV	NMVC36742URC	upper	right	canine	2.8793	5.17943	8.01408	10.2009	12.6066	15.2327	17.8651	20.7848	23.3857	25.4634	1.811	3.622	5.433	7.244	9.055	10.866	12.677	14.488	16.299	18.11
Mammalia	Artiodactyla	Phacochoerus aethiopicus	DNMNH35497	tooth	URC	URC	DNMNH	DNMNH35497URC	upper	right	canine	21.5855	36.55	50.3194	63.1971	75.9478	90.8774	108.353	125.318	139.394	153.286	3.35309	6.70618	10.0593	13.4124	16.7655	20.1185	23.4716	26.8247	30.1778	33.5309
Mammalia	Carnivora	Canis aureus	AMM42917	tooth	LLC	LLC	AM	AMM42917LLC	lower	left	canine	2.70508	4.30146	5.59263	6.94017	8.2335	9.84924	11.6445	13.458	15.4942	17.7429	1.018	2.036	3.054	4.072	5.09	6.108	7.126	8.144	9.162	10.18
Mammalia	Carnivora	Canis aureus	AMM42917	tooth	URC	URC	AM	AMM42917URC	upper	right	canine	2.91982	4.68188	6.32234	7.76385	9.52975	11.5079	13.6058	15.8084	18.0747	20.8713	1.422	2.844	4.266	5.688	7.11	8.532	9.954	11.376	12.798	14.22
Mammalia	Carnivora	Canis dingo	AMM19027	tooth	LLC	LLC	AM	AMM19027LLC	lower	left	canine	4.35069	7.47155	10.1946	12.6076	14.7187	16.9855	19.292	21.4645	24.2635	27.5899	1.104	2.208	3.312	4.416	5.52	6.624	7.728	8.832	9.936	11.04
Mammalia	Carnivora	Canis dingo	AMM19027	tooth	ULC	ULC	AM	AMM19027ULC	upper	left	canine	5.26953	8.7149	11.5309	13.8636	16.5782	18.9857	21.9973	25.1118	28.5988	33.1104	1.519	3.038	4.557	6.076	7.595	9.114	10.633	12.152	13.671	15.19
Mammalia	Carnivora	Canis dingo	AMM24156	tooth	LRC	LRC	AM	AMM24156LRC	lower	right	canine	5.29934	9.12183	12.3208	15.2425	18.3526	21.3779	24.6337	28.6644	32.965	36.9042	1.353	2.706	4.059	5.412	6.765	8.118	9.471	10.824	12.177	13.53
Mammalia	Carnivora	Canis dingo	AMM24157	tooth	LLC	LLC	AM	AMM24157LLC	lower	left	canine	4.24038	7.47553	10.1228	12.4441	14.5728	16.8125	19.3631	22.1925	25.1123	28.1934	1.109	2.218	3.327	4.436	5.545	6.654	7.763	8.872	9.981	11.09
Mammalia	Carnivora	Canis dingo	AMM24157	tooth	URC	URC	AM	AMM24157URC	upper	right	canine	4.53181	8.03671	10.6279	12.9938	15.2258	17.49	20.2056	22.6822	25.5643	29.2104	1.357	2.714	4.071	5.428	6.785	8.142	9.499	10.856	12.213	13.57
Mammalia	Carnivora	Canis dingo	AMM5389	tooth	LLC	LLC	AM	AMM5389LLC	lower	left	canine	6.56072	11.0042	14.5131	17.5348	20.573	23.7524	27.0487	30.7842	34.7883	40.1419	1.362	2.724	4.086	5.448	6.81	8.172	9.534	10.896	12.258	13.62
Mammalia	Carnivora	Canis dingo	AMM5389	tooth	ULC	ULC	AM	AMM5389ULC	upper	left	canine	7.17104	11.3672	14.5631	17.3937	20.1072	22.7602	25.5528	28.6119	32.6145	37.1618	1.58	3.16	4.74	6.32	7.9	9.48	11.06	12.64	14.22	15.8
Mammalia	Carnivora	Canis dingo	NMVC22588	tooth	LRC	LRC	NMV	NMVC22588LRC	lower	right	canine	4.24371	7.51948	10.2448	12.6165	14.9501	17.4853	20.2369	22.996	25.8893	28.9775	1.18	2.36	3.54	4.72	5.9	7.08	8.26	9.44	10.62	11.8
Mammalia	Carnivora	Canis dingo	NMVC22588	tooth	URC	URC	NMV	NMVC22588URC	upper	right	canine	4.31547	7.57776	10.252	12.5932	14.8818	17.2042	19.2923	21.6373	24.0108	27.2244	1.315	2.63	3.945	5.26	6.575	7.89	9.205	10.52	11.835	13.15
Mammalia	Carnivora	Canis dingo	NMVDTC505	tooth	LLC	LLC	NMV	NMVDTC505LLC	lower	left	canine	6.21755	9.76149	12.638	15.3505	18.4167	21.9164	26.1484	30.2625	35.3823	39.7107	1.536	3.072	4.608	6.144	7.68	9.216	10.752	12.288	13.824	15.36
Mammalia	Carnivora	Canis dingo	NMVDTC505	tooth	ULC	ULC	NMV	NMVDTC505ULC	upper	left	canine	6.21928	9.66184	12.6831	15.3002	17.9854	21.013	24.1501	27.6552	31.687	37.0686	1.667	3.334	5.001	6.668	8.335	10.002	11.669	13.336	15.003	16.67
Mammalia	Carnivora	Canis dingo	SAMAM1962	tooth	URC	URC	SAMA	SAMAM1962URC	upper	right	canine	5.54041	8.27257	10.4046	12.5824	14.3326	16.3184	18.593	21.5497	25.0736	28.669	1.278	2.556	3.834	5.112	6.39	7.668	8.946	10.224	11.502	12.78
Mammalia	Carnivora	Canis dingo	SAMAM1967	tooth	ULC	ULC	SAMA	SAMAM1967ULC	upper	left	canine	6.44296	10.3073	13.293	15.6208	18.2656	20.9622	23.8909	26.7109	30.3399	34.6549	1.605	3.21	4.815	6.42	8.025	9.63	11.235	12.84	14.445	16.05
Mammalia	Carnivora	Canis dingo	SAMAM3041	tooth	ULC	ULC	SAMA	SAMAM3041ULC	upper	left	canine	5.58008	8.93064	11.7196	14.1223	16.6917	19.2621	21.8179	25.0801	29.4366	33.4591	1.521	3.042	4.563	6.084	7.605	9.126	10.647	12.168	13.689	15.21
Mammalia	Carnivora	Canis dingo	SAMAM3889a	tooth	ULC	ULC	SAMA	SAMAM3889aULC	upper	left	canine	6.10165	9.10178	11.5115	13.54	15.6915	18.0782	20.3768	22.764	25.7078	29.6863	1.512	3.024	4.536	6.048	7.56	9.072	10.584	12.096	13.608	15.12
Mammalia	Carnivora	Canis dingo	SAMAM97	tooth	URC	URC	SAMA	SAMAM97URC	upper	right	canine	7.72926	11.6053	14.9315	18.0991	20.9317	24.5745	27.9283	31.6408	36.1003	40.9024	1.661	3.322	4.983	6.644	8.305	9.966	11.627	13.288	14.949	16.61
Mammalia	Carnivora	Canis dirus	LACMHC230019	tooth	URC	URC	LACM	LACMHC230019URC	upper	right	canine	13.3934	22.9761	31.4613	39.0965	47.3265	55.4666	64.9352	75.1552	88.6268	105.886	2.488	4.976	7.464	9.952	12.44	14.928	17.416	19.904	22.392	24.88
Mammalia	Carnivora	Canis latrans	NMVC31314	tooth	URC	URC	NMV	NMVC31314URC	upper	right	canine	4.32139	6.79638	8.85783	10.8661	13.0745	15.6813	18.4273	21.3634	25.0701	29.4224	1.549	3.098	4.647	6.196	7.745	9.294	10.843	12.392	13.941	15.49
Mammalia	Carnivora	Canis latrans	NMVC32234	tooth	LLC	LLC	NMV	NMVC32234LLC	lower	left	canine	3.48533	5.96232	8.05276	10.2072	12.3764	14.8042	17.1469	19.8214	22.518	25.1924	1.369	2.738	4.107	5.476	6.845	8.214	9.583	10.952	12.321	13.69
Mammalia	Carnivora	Conepatus mesoleucus	MZRC984	tooth	LLC	LLC	MZRC	MZRC984LLC	lower	left	canine	0.522252	0.85962	1.16407	1.45882	1.76339	2.0904	2.44123	2.78941	3.15282	3.51289	0.259	0.518	0.777	1.036	1.295	1.554	1.813	2.072	2.331	2.59
Mammalia	Carnivora	Halichoerus grypus	NHMUK1961.11.1.2	tooth	URC	URC	NHMUK	NHMUK1961.11.1.2URC	upper	right	canine	2.99815	5.79663	9.11323	12.8874	16.646	20.8141	25.3577	30.353	35.3777	39.7259	1.102	2.204	3.306	4.408	5.51	6.612	7.714	8.816	9.918	11.02
Mammalia	Carnivora	Herpestes urva	NMVC21949	tooth	LRC	LRC	NMV	NMVC21949LRC	lower	right	canine	1.51031	2.7288	3.68165	4.4774	5.2225	6.06246	6.90954	7.78436	8.78756	10.0513	0.64	1.28	1.92	2.56	3.2	3.84	4.48	5.12	5.76	6.4
Mammalia	Carnivora	Herpestes urva	NMVC21949	tooth	URC	URC	NMV	NMVC21949URC	upper	right	canine	1.34584	2.25725	2.95739	3.56354	4.18234	4.87906	5.58491	6.37796	7.32699	8.33323	0.672	1.344	2.016	2.688	3.36	4.032	4.704	5.376	6.048	6.72
Mammalia	Carnivora	Homotherium serum	LACMHC70001	tooth	ULC	ULC	LACM	LACMHC70001ULC	upper	left	canine	18.785	33.4936	57.5725	74.2388	93.3195	114.614	136.076	157.32	187.004	221.423	5.274	10.548	15.822	21.096	26.37	31.644	36.918	42.192	47.466	52.74
Mammalia	Carnivora	Hyaena hyaena	NMVC54580	tooth	LLC	LLC	NMV	NMVC54580LLC	lower	left	canine	14.1085	22.2913	31.4232	40.1329	49.136	58.4682	68.0739	78.8095	88.7782	97.7163	2.134	4.268	6.402	8.536	10.67	12.804	14.938	17.072	19.206	21.34
Mammalia	Carnivora	Hyaena hyaena	NMVC54580	tooth	ULC	ULC	NMV	NMVC54580ULC	upper	left	canine	9.32691	16.9545	24.5479	32.7113	40.7539	49.8768	59.9809	71.7656	82.6096	94.7837	2.103	4.206	6.309	8.412	10.515	12.618	14.721	16.824	18.927	21.03
Mammalia	Carnivora	Hydrurga leptonyx	NMVC13866	tooth	LLPC3	LLPC3ant	NMV	NMVC13866LLPC3ant	lower	left	postcanine cusp	0.958695	1.86379	2.68721	3.50374	4.42573	5.44863	6.57131	7.88482	9.33057	11.0195	0.398	0.796	1.194	1.592	1.99	2.388	2.786	3.184	3.582	3.98
Mammalia	Carnivora	Hydrurga leptonyx	NMVC13866	tooth	LLPC3	LLPC3main	NMV	NMVC13866LLPC3main	lower	left	postcanine cusp	3.22458	6.75786	10.5346	14.5705	18.8056	23.0648	27.2765	31.686	36.7083	42.819	1.115	2.23	3.345	4.46	5.575	6.69	7.805	8.92	10.035	11.15
Mammalia	Carnivora	Hydrurga leptonyx	NMVC13866	tooth	LLPC3	LLPC3post	NMV	NMVC13866LLPC3post	lower	left	postcanine cusp	1.53548	3.10436	4.49222	5.9055	7.15401	8.4266	9.76742	11.229	12.7545	14.4286	0.493	0.986	1.479	1.972	2.465	2.958	3.451	3.944	4.437	4.93
Mammalia	Carnivora	Hydrurga leptonyx	NMVC31561	tooth	LRC	LRC	NMV	NMVC31561LRC	lower	right	canine	8.96355	18.1369	27.8603	38.6153	49.8906	61.7233	73.8028	86.9504	100.635	114.387	2.792	5.584	8.376	11.168	13.96	16.752	19.544	22.336	25.128	27.92
Mammalia	Carnivora	Hydrurga leptonyx	NMVC31561	tooth	LRC20-100	LRC20-100	NMV	NMVC31561LRC20-100	lower	right	canine	26.0542	34.0575	43.0517	52.1451	61.7919	71.2709	81.6528	92.8188	103.641	113.457	2.2334	4.4668	6.7002	8.9336	11.167	13.4004	15.6338	17.8672	20.1006	22.334
Mammalia	Carnivora	Hydrurga leptonyx	NMVC31561	tooth	LRC50-100	LRC50-100	NMV	NMVC31561LRC50-100	lower	right	canine	55.9295	61.7919	67.6387	73.9364	80.3455	87.0394	94.1581	101.241	107.719	113.457	1.3959	2.7918	4.1877	5.5836	6.9795	8.3754	9.7713	11.1672	12.5631	13.959
Mammalia	Carnivora	Hydrurga leptonyx	NMVC31561	tooth	LRI1	LRI1	NMV	NMVC31561LRI1	lower	right	incisor	2.1366	4.21453	6.05941	7.74466	9.36609	10.9997	12.7543	14.4918	16.2873	18.2127	0.622	1.244	1.866	2.488	3.11	3.732	4.354	4.976	5.598	6.22
Mammalia	Carnivora	Hydrurga leptonyx	NMVC31561	tooth	LRI2	LRI2	NMV	NMVC31561LRI2	lower	right	incisor	2.73844	4.90654	6.89327	8.81967	10.6874	12.6225	14.7195	17.0518	19.5349	22.2257	0.697	1.394	2.091	2.788	3.485	4.182	4.879	5.576	6.273	6.97
Mammalia	Carnivora	Hydrurga leptonyx	NMVC31561	tooth	LRPC1	LRPC1ant	NMV	NMVC31561LRPC1ant	lower	right	postcanine cusp	0.609351	1.15573	1.62837	2.08901	2.54215	2.9949	3.44228	3.87399	4.34759	4.82743	0.162	0.324	0.486	0.648	0.81	0.972	1.134	1.296	1.458	1.62
Mammalia	Carnivora	Hydrurga leptonyx	NMVC31561	tooth	LRPC1	LRPC1main	NMV	NMVC31561LRPC1main	lower	right	postcanine cusp	3.58818	6.62522	9.25041	11.6152	13.9972	16.2649	18.5143	21.1063	24.1964	28.0226	0.854	1.708	2.562	3.416	4.27	5.124	5.978	6.832	7.686	8.54
Mammalia	Carnivora	Hydrurga leptonyx	NMVC31561	tooth	LRPC1	LRPC1post	NMV	NMVC31561LRPC1post	lower	right	postcanine cusp	1.24231	2.33932	3.24245	4.08881	4.871	5.61857	6.3606	7.08584	7.88212	8.73974	0.358	0.716	1.074	1.432	1.79	2.148	2.506	2.864	3.222	3.58
Mammalia	Carnivora	Hydrurga leptonyx	NMVC31561	tooth	LRPC2	LRPC2ant	NMV	NMVC31561LRPC2ant	lower	right	postcanine cusp	0.993866	1.86303	2.58601	3.25167	3.88044	4.53417	5.24775	6.0274	6.85284	7.83253	0.305	0.61	0.915	1.22	1.525	1.83	2.135	2.44	2.745	3.05
Mammalia	Carnivora	Hydrurga leptonyx	NMVC31561	tooth	LRPC2	LRPC2main	NMV	NMVC31561LRPC2main	lower	right	postcanine cusp	4.25705	7.52621	10.5215	13.2356	16.1552	19.2279	22.2568	24.9527	27.9247	32.8254	0.958	1.916	2.874	3.832	4.79	5.748	6.706	7.664	8.622	9.58
Mammalia	Carnivora	Hydrurga leptonyx	NMVC31561	tooth	LRPC2	LRPC2post	NMV	NMVC31561LRPC2post	lower	right	postcanine cusp	1.5445	2.7412	3.70471	4.52628	5.32293	6.16579	7.09475	8.04469	9.07827	10.3398	0.406	0.812	1.218	1.624	2.03	2.436	2.842	3.248	3.654	4.06
Mammalia	Carnivora	Hydrurga leptonyx	NMVC31561	tooth	LRPC3	LRPC3ant	NMV	NMVC31561LRPC3ant	lower	right	postcanine cusp	1.33721	2.43127	3.38856	4.31882	5.24199	6.25829	7.34233	8.47337	9.75139	11.3265	0.375	0.75	1.125	1.5	1.875	2.25	2.625	3	3.375	3.75
Mammalia	Carnivora	Hydrurga leptonyx	NMVC31561	tooth	LRPC3	LRPC3main	NMV	NMVC31561LRPC3main	lower	right	postcanine cusp	4.87087	8.6936	11.9898	15.1287	18.2158	21.4219	24.6877	27.9157	31.3458	35.6865	0.96	1.92	2.88	3.84	4.8	5.76	6.72	7.68	8.64	9.6
Mammalia	Carnivora	Hydrurga leptonyx	NMVC31561	tooth	LRPC3	LRPC3post	NMV	NMVC31561LRPC3post	lower	right	postcanine cusp	1.74706	3.09177	4.25916	5.33381	6.38753	7.43288	8.52246	9.67116	10.9022	12.2275	0.437	0.874	1.311	1.748	2.185	2.622	3.059	3.496	3.933	4.37
Mammalia	Carnivora	Hydrurga leptonyx	NMVC31561	tooth	LRPC4	LRPC4ant	NMV	NMVC31561LRPC4ant	lower	right	postcanine cusp	1.40185	2.52456	3.47607	4.32351	5.15757	6.05286	6.97234	7.99301	9.09895	10.3307	0.356	0.712	1.068	1.424	1.78	2.136	2.492	2.848	3.204	3.56
Mammalia	Carnivora	Hydrurga leptonyx	NMVC31561	tooth	LRPC4	LRPC4main	NMV	NMVC31561LRPC4main	lower	right	postcanine cusp	4.68315	8.50642	11.8926	15.1093	18.5517	22.001	25.3586	28.3764	31.5255	35.3252	0.919	1.838	2.757	3.676	4.595	5.514	6.433	7.352	8.271	9.19
Mammalia	Carnivora	Hydrurga leptonyx	NMVC31561	tooth	LRPC4	LRPC4post	NMV	NMVC31561LRPC4post	lower	right	postcanine cusp	1.79945	3.28865	4.5397	5.7174	6.87593	8.0236	9.21148	10.4648	11.8473	13.4167	0.451	0.902	1.353	1.804	2.255	2.706	3.157	3.608	4.059	4.51
Mammalia	Carnivora	Hydrurga leptonyx	NMVC31561	tooth	LRPC5	LRPC5ant	NMV	NMVC31561LRPC5ant	lower	right	postcanine cusp	1.79644	3.09098	4.24548	5.34976	6.45874	7.58632	8.77807	10.0381	11.3944	12.8862	0.4	0.8	1.2	1.6	2	2.4	2.8	3.2	3.6	4
Mammalia	Carnivora	Hydrurga leptonyx	NMVC31561	tooth	LRPC5	LRPC5main	NMV	NMVC31561LRPC5main	lower	right	postcanine cusp	3.79436	7.13027	10.6507	14.2995	18.1272	22.044	25.7946	29.3059	32.4991	35.6693	0.796	1.592	2.388	3.184	3.98	4.776	5.572	6.368	7.164	7.96
Mammalia	Carnivora	Hydrurga leptonyx	NMVC31561	tooth	LRPC5	LRPC5post	NMV	NMVC31561LRPC5post	lower	right	postcanine cusp	1.62025	3.04103	4.35137	5.57944	6.79087	7.99888	9.3085	10.7166	12.3063	14.3751	0.405	0.81	1.215	1.62	2.025	2.43	2.835	3.24	3.645	4.05
Mammalia	Carnivora	Hydrurga leptonyx	NMVC31561	tooth	URC	URC	NMV	NMVC31561URC	upper	right	canine	9.28495	18.6061	28.7693	40.3531	52.4196	65.6901	77.9027	92.0986	110.365	130.828	2.878	5.756	8.634	11.512	14.39	17.268	20.146	23.024	25.902	28.78
Mammalia	Carnivora	Lobodon carcinophaga	NMVC7385	tooth	LRPC3	LRPC3ant	NMV	NMVC7385LRPC3ant	lower	right	postcanine cusp	0.507754	0.924054	1.25747	1.55552	1.86316	2.18898	2.55695	2.99207	3.50489	4.16595	0.252	0.504	0.756	1.008	1.26	1.512	1.764	2.016	2.268	2.52
Mammalia	Carnivora	Lobodon carcinophaga	NMVC7385	tooth	LRPC3	LRPC3main	NMV	NMVC7385LRPC3main	lower	right	postcanine cusp	4.82422	7.84596	10.124	12.5889	14.6671	16.2295	17.7589	19.0859	20.2602	21.6655	0.569	1.138	1.707	2.276	2.845	3.414	3.983	4.552	5.121	5.69
Mammalia	Carnivora	Lobodon carcinophaga	NMVC7385	tooth	LRPC3	LRPC3pos1	NMV	NMVC7385LRPC3pos1	lower	right	postcanine cusp	0.85298	1.45996	2.13268	2.84668	3.55933	4.24388	4.77807	5.1467	5.55457	6.31503	0.248	0.496	0.744	0.992	1.24	1.488	1.736	1.984	2.232	2.48
Mammalia	Carnivora	Lobodon carcinophaga	NMVC7385	tooth	LRPC3	LRPC3pos2	NMV	NMVC7385LRPC3pos2	lower	right	postcanine cusp	0.562546	1.09335	1.5068	1.87002	2.16748	2.43375	2.7342	3.00957	3.33788	3.77504	0.212	0.424	0.636	0.848	1.06	1.272	1.484	1.696	1.908	2.12
Mammalia	Carnivora	Lobodon carcinophaga	NMVC7385	tooth	LRPC3	LRPC3pos3	NMV	NMVC7385LRPC3pos3	lower	right	postcanine cusp	0.244266	0.516855	0.768763	0.998504	1.21861	1.43445	1.66576	1.9739	2.34432	2.80666	0.138	0.276	0.414	0.552	0.69	0.828	0.966	1.104	1.242	1.38
Mammalia	Carnivora	Lobodon carcinophaga	NMVC7392	tooth	LRPC3	LRPC3ant	NMV	NMVC7392LRPC3ant	lower	right	postcanine cusp	0.6937	1.33074	1.86444	2.33825	2.79145	3.27852	3.82113	4.46013	5.22293	6.30402	0.269	0.538	0.807	1.076	1.345	1.614	1.883	2.152	2.421	2.69
Mammalia	Carnivora	Lobodon carcinophaga	NMVC7392	tooth	LRPC3	LRPC3main	NMV	NMVC7392LRPC3main	lower	right	postcanine cusp	5.20402	8.47171	10.6429	12.4842	14.3221	15.7689	17.1018	18.5308	19.8419	21.0558	0.49	0.98	1.47	1.96	2.45	2.94	3.43	3.92	4.41	4.9
Mammalia	Carnivora	Lobodon carcinophaga	NMVC7392	tooth	LRPC3	LRPC3pos1	NMV	NMVC7392LRPC3pos1	lower	right	postcanine cusp	1.01153	1.94739	2.77863	3.48085	4.28704	4.9595	5.59552	6.23967	6.94475	8.04242	0.309	0.618	0.927	1.236	1.545	1.854	2.163	2.472	2.781	3.09
Mammalia	Carnivora	Lobodon carcinophaga	NMVC7392	tooth	LRPC3	LRPC3pos2	NMV	NMVC7392LRPC3pos2	lower	right	postcanine cusp	0.522512	0.861023	1.1928	1.56731	2.0122	2.68535	3.20455	3.70795	4.32758	5.55104	0.264	0.528	0.792	1.056	1.32	1.584	1.848	2.112	2.376	2.64
Mammalia	Carnivora	Lobodon carcinophaga	NMVC7392	tooth	LRPC3	LRPC3pos3	NMV	NMVC7392LRPC3pos3	lower	right	postcanine cusp	0.157035	0.306336	0.528221	0.788218	1.02444	1.27033	1.58567	1.87733	2.16799	2.45747	0.122	0.244	0.366	0.488	0.61	0.732	0.854	0.976	1.098	1.22
Mammalia	Carnivora	Lutra lutra	NMVC22167	tooth	ULC	ULC	NMV	NMVC22167ULC	upper	left	canine	2.27241	3.60726	4.7047	6.07601	7.6357	9.35524	11.2355	13.2397	15.6462	18.5584	0.996	1.992	2.988	3.984	4.98	5.976	6.972	7.968	8.964	9.96
Mammalia	Carnivora	Lycaon pictus	AMM7526	tooth	LRC	LRC	AM	AMM7526LRC	lower	right	canine	4.39915	7.65386	10.8718	13.704	17.0232	20.611	23.5152	26.9695	31.0901	34.5894	1.376	2.752	4.128	5.504	6.88	8.256	9.632	11.008	12.384	13.76
Mammalia	Carnivora	Lynx canadensis	NMVR2337	tooth	LRC	LRC	NMV	NMVR2337LRC	lower	right	canine	3.57024	6.03772	8.7493	11.9569	15.1438	18.7338	22.7241	27.6815	33.6371	40.0396	1.497	2.994	4.491	5.988	7.485	8.982	10.479	11.976	13.473	14.97
Mammalia	Carnivora	Mustela putorius	NMVC22360	tooth	LLC	LLC	NMV	NMVC22360LLC	lower	left	canine	0.513132	0.834484	1.07629	1.29501	1.52009	1.71872	1.93261	2.17204	2.49298	2.90581	0.328	0.656	0.984	1.312	1.64	1.968	2.296	2.624	2.952	3.28
Mammalia	Carnivora	Odobenus rosmarus	NMVC2071	tooth	URC	URClong	NMV	NMVC2071URClong	upper	right	canine	529.644	879.641	1254	1641.43	1963.36	2287.92	2545.57	2791.19	3037.49	3244.57	56.03	112.06	168.09	224.12	280.15	336.18	392.21	448.24	504.27	560.3
Mammalia	Carnivora	Odobenus rosmarus	NMVC25810	tooth	UC	UClong	NMV	NMVC25810UClong	upper	.	canine	328.216	528.652	735.94	947.852	1152.77	1356.02	1528.75	1704.31	1908.14	1971.62	41.611	83.222	124.833	166.444	208.055	249.666	291.277	332.888	374.499	416.11
Mammalia	Carnivora	Panthera atrox	LACMHC290017	tooth	ULC	ULC	LACM	LACMHC290017ULC	upper	left	canine	24.3386	44.4973	67.8545	92.505	119.201	148.58	180.109	220.977	269.8	312.47	3.74	7.48	11.22	14.96	18.7	22.44	26.18	29.92	33.66	37.4
Mammalia	Carnivora	Panthera leo	AMM42709	tooth	LRC	LRC	AM	AMM42709LRC	lower	right	canine	12.5376	23.1196	34.3774	47.1295	60.6526	74.1967	87.4859	102.242	117.276	135.334	2.597	5.194	7.791	10.388	12.985	15.582	18.179	20.776	23.373	25.97
Mammalia	Carnivora	Panthera pardus	MZRC957	tooth	URC	URC	MZRC	MZRC957URC	upper	right	canine	9.34821	16.7245	24.4238	32.7762	41.3822	50.3081	61.5149	74.4745	90.2451	110.904	2.855	5.71	8.565	11.42	14.275	17.13	19.985	22.84	25.695	28.55
Mammalia	Carnivora	Panthera pardus	NMVC66818	tooth	LRC	LRC	NMV	NMVC66818LRC	lower	right	canine	5.63481	10.2217	13.9512	17.8993	22.5522	27.5545	32.6407	37.8558	43.6559	49.6324	1.671	3.342	5.013	6.684	8.355	10.026	11.697	13.368	15.039	16.71
Mammalia	Carnivora	Panthera tigris	AMM45664	tooth	LLC	LLC	AM	AMM45664LLC	lower	left	canine	19.0234	32.863	47.1562	63.979	80.0785	97.0578	113.659	133.075	155.618	182.622	3.046	6.092	9.138	12.184	15.23	18.276	21.322	24.368	27.414	30.46
Mammalia	Carnivora	Panthera tigris	AMM45664	tooth	URC	URC	AM	AMM45664URC	upper	right	canine	26.786	47.6097	75.0092	98.1463	120.641	146.803	175.078	209.857	249.907	297.002	4.551	9.102	13.653	18.204	22.755	27.306	31.857	36.408	40.959	45.51
Mammalia	Carnivora	Pardofelis marmorata	AMM38590	tooth	LLC	LLC	AM	AMM38590LLC	lower	left	canine	1.44282	2.61453	3.76368	5.12639	6.46799	7.90481	9.42649	11.2218	13.4986	15.9431	0.889	1.778	2.667	3.556	4.445	5.334	6.223	7.112	8.001	8.89
Mammalia	Carnivora	Pardofelis marmorata	AMM38590	tooth	URC	URC	AM	AMM38590URC	upper	right	canine	2.25946	3.2601	4.66213	6.18488	7.64914	9.18233	10.6913	12.5636	14.7515	17.5026	1.036	2.072	3.108	4.144	5.18	6.216	7.252	8.288	9.324	10.36
Mammalia	Carnivora	Puma concolor	NMVC26044	tooth	LRC	LRC	NMV	NMVC26044LRC	lower	right	canine	6.08786	11.3784	16.2987	21.3486	26.1179	32.2458	39.0473	46.753	54.9523	63.0599	1.583	3.166	4.749	6.332	7.915	9.498	11.081	12.664	14.247	15.83
Mammalia	Carnivora	Puma concolor	NMVC26044	tooth	URC	URC	NMV	NMVC26044URC	upper	right	canine	7.30767	13.2011	18.6082	24.465	31.0775	38.5724	46.5409	54.5423	64.3522	75.8532	1.862	3.724	5.586	7.448	9.31	11.172	13.034	14.896	16.758	18.62
Mammalia	Carnivora	Smilodon fatalis	LACMHC2000R43	tooth	URC	URC	LACM	LACMHC2000R43URC	upper	right	canine	36.4485	71.4791	105.764	147.161	188.097	231.128	273.135	312.995	347.571	383.181	10.028	20.056	30.084	40.112	50.14	60.168	70.196	80.224	90.252	100.28
Mammalia	Carnivora	Suricata suricatta	NMVR2454	tooth	LRC	LRC	NMV	NMVR2454LRC	lower	right	canine	0.592804	1.01209	1.444	1.91537	2.3834	2.85092	3.34667	3.93007	4.67263	5.26014	0.521	1.042	1.563	2.084	2.605	3.126	3.647	4.168	4.689	5.21
Mammalia	Carnivora	Suricata suricatta	NMVR2454	tooth	ULC	ULC	NMV	NMVR2454ULC	upper	left	canine	0.538341	0.927538	1.34494	1.77292	2.21758	2.67131	3.12792	3.5811	3.99644	4.44557	0.529	1.058	1.587	2.116	2.645	3.174	3.703	4.232	4.761	5.29
Mammalia	Carnivora	Ursus americanus kermodei	TMAGA2349	tooth	LLC	LLC	TMAG	TMAGA2349LLC	lower	left	canine	9.17623	16.9231	24.0824	31.2859	39.267	48.3416	58.0938	70.4585	83.8206	100.255	2.069	4.138	6.207	8.276	10.345	12.414	14.483	16.552	18.621	20.69
Mammalia	Carnivora	Ursus americanus kermodei	TMAGA2349	tooth	ULC	ULC	TMAG	TMAGA2349ULC	upper	left	canine	10.4316	18.3741	25.7862	33.9804	42.8448	52.1884	63.3931	75.7887	91.1143	108.486	2.332	4.664	6.996	9.328	11.66	13.992	16.324	18.656	20.988	23.32
Mammalia	Carnivora	Vulpes vulpes	NMVC25074	tooth	URC	URC	NMV	NMVC25074URC	upper	right	canine	2.73498	4.42525	6.28189	8.24184	10.2711	12.3773	14.6976	17.4514	21.6139	24.6929	1.606	3.212	4.818	6.424	8.03	9.636	11.242	12.848	14.454	16.06
Mammalia	Carnivora	Vulpes vulpes	NMVC25075	tooth	LLC	LLC	NMV	NMVC25075LLC	lower	left	canine	2.32316	3.80714	5.24032	6.78932	8.42658	10.2052	11.8226	13.5164	15.8532	17.7239	1.145	2.29	3.435	4.58	5.725	6.87	8.015	9.16	10.305	11.45
Mammalia	Cetacea	Aetiocetus cotylalveus	USNM25210	tooth	T	T	USNM	USNM25210T	.	.	postcanine	0.442803	0.798386	1.12983	1.50052	1.9285	2.37489	2.85179	3.36715	3.90393	4.47299	0.212	0.424	0.636	0.848	1.06	1.272	1.484	1.696	1.908	2.12
Mammalia	Cetacea	Delphinus delphis	MZRC10088	tooth	LRPC	LRPC	MZRC	MZRC10088LRPC	lower	right	postcanine	0.662398	1.18499	1.67009	2.17592	2.73802	3.30054	3.85918	4.45647	5.08898	5.49599	0.532	1.064	1.596	2.128	2.66	3.192	3.724	4.256	4.788	5.32
Mammalia	Cetacea	Monodon monoceros	NMVC23663	tooth	ULC	ULC	NMV	NMVC23663ULC	upper	left	canine	186.543	292.533	395.255	530.926	689.339	887.236	1106.55	1354.33	1549.95	1744.24	177.053	354.106	531.159	708.212	885.265	1062.32	1239.37	1416.42	1593.48	1770.53
Mammalia	Cetacea	Orcinus orca	AMM22839	tooth	LLT	LLT	AM	AMM22839LLT	lower	left	postcanine	24.249	50.5642	78.955	109.019	142.292	179.059	218.456	260.887	304.909	349.261	2.399	4.798	7.197	9.596	11.995	14.394	16.793	19.192	21.591	23.99
Mammalia	Cetacea	Squalodon sp.	USNM25711	tooth	T	T	USNM	USNM25711T	.	.	postcanine	6.46542	11.9278	18.0642	25.2546	32.3318	40.5643	49.5481	60.4415	75.5387	88.8051	1.888	3.776	5.664	7.552	9.44	11.328	13.216	15.104	16.992	18.88
Mammalia	Chiroptera	Macroderma gigas	NMVC7069	tooth	ULC	ULC	NMV	NMVC7069ULC	upper	left	canine	0.360319	0.592469	0.796531	1.00077	1.20197	1.40981	1.62702	1.84617	2.0488	2.30603	0.439255	0.87851	1.31777	1.75702	2.19627	2.63553	3.07478	3.51404	3.95329	4.39255
Mammalia	Chiroptera	Pteronotus parnellii	NMVC11143	tooth	LLC	LLC	NMV	NMVC11143LLC	lower	left	canine	0.0776964	0.127915	0.167297	0.207187	0.249668	0.291519	0.330747	0.370369	0.421449	0.480954	0.142261	0.284522	0.426783	0.569044	0.711305	0.853566	0.995827	1.13809	1.28035	1.42261
Mammalia	Chiroptera	Pteronotus parnellii	NMVC11143	tooth	ULC	ULC	NMV	NMVC11143ULC	upper	left	canine	0.106038	0.169321	0.231381	0.293765	0.357907	0.426772	0.496298	0.56935	0.654737	0.75335	0.188452	0.376904	0.565356	0.753808	0.94226	1.13071	1.31916	1.50762	1.69607	1.88452
Mammalia	Chiroptera	Rhinolophus megaphyllus	NMVC3653	tooth	LRC	LRC	NMV	NMVC3653LRC	lower	right	canine	0.0470085	0.0754407	0.10169	0.122934	0.143214	0.167731	0.191391	0.215947	0.247522	0.287962	0.123123	0.246246	0.369369	0.492492	0.615615	0.738738	0.861861	0.984984	1.10811	1.23123
Mammalia	Chiroptera	Rhinolophus megaphyllus	NMVC3653	tooth	URC	URC	NMV	NMVC3653URC	upper	right	canine	0.0680437	0.128535	0.185861	0.245902	0.308224	0.365988	0.42606	0.507693	0.613092	0.741576	0.229921	0.459842	0.689763	0.919684	1.1496	1.37953	1.60945	1.83937	2.06929	2.29921
Mammalia	Dasyuromorphia	Antechinus swainsonii	MZRC6786	tooth	ULC	ULC	MZRC	MZRC6786ULC	upper	left	canine	0.0570658	0.100251	0.131858	0.157891	0.185733	0.214139	0.244668	0.273781	0.300111	0.328706	0.115247	0.230494	0.345741	0.460988	0.576235	0.691482	0.806729	0.921976	1.03722	1.15247
Mammalia	Dasyuromorphia	Dasycercus blythi	NMVC35888	tooth	LRC	LRC	NMV	NMVC35888LRC	lower	right	canine	0.0740583	0.144303	0.214821	0.281822	0.344469	0.404846	0.463699	0.520029	0.586011	0.652661	0.130674	0.261348	0.392022	0.522696	0.65337	0.784044	0.914718	1.04539	1.17607	1.30674
Mammalia	Dasyuromorphia	Dasycercus blythi	NMVC35888	tooth	URC	URC	NMV	NMVC35888URC	upper	right	canine	0.14935	0.287414	0.407272	0.513537	0.618999	0.731928	0.835917	0.918723	1.021	1.12144	0.295978	0.591956	0.887934	1.18391	1.47989	1.77587	2.07185	2.36782	2.6638	2.95978
Mammalia	Dasyuromorphia	Dasyurus geoffroii	NMVC31515	tooth	LRC	LRC	NMV	NMVC31515LRC	lower	right	canine	0.378681	0.704867	1.01605	1.33619	1.66303	1.97026	2.27604	2.60194	3.0493	3.63126	0.407	0.814	1.221	1.628	2.035	2.442	2.849	3.256	3.663	4.07
Mammalia	Dasyuromorphia	Pseudantechinus macdonnellensis	NMVC7922	tooth	URC	URC	NMV	NMVC7922URC	upper	right	canine	0.0661185	0.119219	0.17081	0.219908	0.271116	0.317832	0.359034	0.39657	0.43341	0.468683	0.126926	0.253852	0.380778	0.507704	0.63463	0.761556	0.888482	1.01541	1.14233	1.26926
Mammalia	Dasyuromorphia	Sarcophilus harrisii	NMVC6232	tooth	LRC	LRC	NMV	NMVC6232LRC	lower	right	canine	4.24604	8.45208	12.4743	16.3231	20.8029	25.6349	30.6388	35.2156	39.9225	43.4506	1.356	2.712	4.068	5.424	6.78	8.136	9.492	10.848	12.204	13.56
Mammalia	Dasyuromorphia	Sarcophilus harrisii	NMVC6232	tooth	URC	URC	NMV	NMVC6232URC	upper	right	canine	5.61373	9.2241	12.794	16.3467	19.836	23.3233	26.72	30.7971	35.8054	41.6116	1.285	2.57	3.855	5.14	6.425	7.71	8.995	10.28	11.565	12.85
Mammalia	Dasyuromorphia	Sminthopsis crassicaudata	NMVC28253	tooth	ULC	ULC	NMV	NMVC28253ULC	upper	left	canine	0.0351259	0.0658742	0.0945655	0.119236	0.142517	0.161694	0.180928	0.196902	0.209075	0.217633	0.098133	0.196266	0.294399	0.392532	0.490665	0.588798	0.686931	0.785064	0.883197	0.98133
Mammalia	Dasyuromorphia	Thylacinus cynocephalus	NMVC5747	tooth	LRC	LRC	NMV	NMVC5747LRC	lower	right	canine	3.96925	7.7361	11.0765	14.1543	17.5491	21.3394	25.1164	28.9369	33.1687	37.7122	1.253	2.506	3.759	5.012	6.265	7.518	8.771	10.024	11.277	12.53
Mammalia	Dasyuromorphia	Thylacinus cynocephalus	NMVC5747	tooth	ULC	ULC	NMV	NMVC5747ULC	upper	left	canine	6.50772	10.7482	14.3733	19.0607	24.5865	30.0616	36.4322	43.6326	50.9491	58.5217	1.843	3.686	5.529	7.372	9.215	11.058	12.901	14.744	16.587	18.43
Mammalia	Didelphimorphia	Micoureus demerarae	NMVC11132	tooth	URC	URC	NMV	NMVC11132URC	upper	right	canine	0.122847	0.233701	0.343634	0.446391	0.548468	0.649032	0.754008	0.86305	0.973125	1.08781	0.240844	0.481688	0.722532	0.963376	1.20422	1.44506	1.68591	1.92675	2.1676	2.40844
Mammalia	Didelphimorphia	Thylamys pallidior	NMVC11133	tooth	ULC	ULC	NMV	NMVC11133ULC	upper	left	canine	0.0548809	0.101105	0.145867	0.188804	0.229296	0.266304	0.301927	0.333533	0.366463	0.394835	0.154641	0.309282	0.463923	0.618564	0.773205	0.927846	1.08249	1.23713	1.39177	1.54641
Mammalia	Diprotodontia	Thylacoleo carnifex	NMVP233130	tooth	LLI	LLI	NMV	NMVP233130LLI	lower	left	incisor	9.0219	17.2143	24.0772	31.0135	37.7755	45.4949	53.1697	61.0603	70.0977	79.7345	2.106	4.212	6.318	8.424	10.53	12.636	14.742	16.848	18.954	21.06
Mammalia	Microbiotheria	Dromiciops gliroides	NMVC35675	tooth	URC	URC	NMV	NMVC35675URC	upper	right	canine	0.0411494	0.0775761	0.110243	0.143005	0.173291	0.200733	0.230258	0.261996	0.29325	0.32687	0.084866	0.169732	0.254598	0.339464	0.42433	0.509196	0.594062	0.678928	0.763794	0.84866
Mammalia	Primates	Cercocebus galeritus	AMNHM52645	tooth	URC	URC	AMNH	AMNHM52645URC	upper	right	canine	1.98086	4.44193	7.24466	10.3958	13.994	17.9547	22.3998	26.2428	30.75	35.3253	1.542	3.084	4.626	6.168	7.71	9.252	10.794	12.336	13.878	15.42
Mammalia	Primates	Cercopithecus diana	NMVC31008	tooth	LRC	LRC	NMV	NMVC31008LRC	lower	right	canine	0.942372	1.51507	1.98228	2.44618	3.05056	3.97612	4.94607	5.81709	6.77379	7.66877	0.435	0.87	1.305	1.74	2.175	2.61	3.045	3.48	3.915	4.35
Mammalia	Primates	Cercopithecus diana	NMVC31008	tooth	ULC	ULC	NMV	NMVC31008ULC	upper	left	canine	1.30335	2.37326	3.30039	4.30914	5.57671	6.74195	8.01532	9.59341	11.3466	13.0264	0.759	1.518	2.277	3.036	3.795	4.554	5.313	6.072	6.831	7.59
Mammalia	Primates	Cercopithecus mona	NMVC31012	tooth	LLC	LLC	NMV	NMVC31012LLC	lower	left	canine	0.91594	1.68624	2.3042	3.01135	3.87862	4.76799	5.65495	6.56359	7.43069	8.40687	0.642	1.284	1.926	2.568	3.21	3.852	4.494	5.136	5.778	6.42
Mammalia	Primates	Homo sapiens	ULAC801	tooth	LLC	LLCEDJ	ULAC	ULAC801LLCEDJ	lower	left	canine	0.410613	1.29258	2.80062	5.02587	7.92474	11.6554	16.3473	20.9284	24.8846	27.8256	0.601	1.202	1.803	2.404	3.005	3.606	4.207	4.808	5.409	6.01
Mammalia	Primates	Homo sapiens	ULAC801	tooth	LLC	LLCOES	ULAC	ULAC801LLCOES	lower	left	canine	6.00956	10.5145	15.1186	19.9042	24.7524	29.7411	34.8979	39.0902	41.8247	43.0941	0.624925	1.24985	1.87478	2.4997	3.12462	3.74955	4.37448	4.9994	5.62432	6.24925
Mammalia	Primates	Homo sapiens	ULAC801	tooth	LLM1	LLM1EDJend	ULAC	ULAC801LLM1EDJend	lower	left	molar cusp	0.0449	0.0966735	0.147995	0.202987	0.262527	0.326711	0.394208	0.467518	0.547147	0.632757	0.041	0.082	0.123	0.164	0.205	0.246	0.287	0.328	0.369	0.41
Mammalia	Primates	Homo sapiens	ULAC801	tooth	LLM1	LLM1EDJmed	ULAC	ULAC801LLM1EDJmed	lower	left	molar cusp	0.12586	0.254423	0.38065	0.520762	0.688453	0.909438	1.12874	1.3947	1.76117	2.21485	0.133	0.266	0.399	0.532	0.665	0.798	0.931	1.064	1.197	1.33
Mammalia	Primates	Homo sapiens	ULAC801	tooth	LLM2	LLM2EDJmed	ULAC	ULAC801LLM2EDJmed	lower	left	molar cusp	0.171737	0.350432	0.587893	0.85255	1.1543	1.52563	1.90152	2.29288	2.76227	3.33954	0.114	0.228	0.342	0.456	0.57	0.684	0.798	0.912	1.026	1.14
Mammalia	Primates	Homo sapiens	ULAC801	tooth	LLM2	LLM2EDJprd	ULAC	ULAC801LLM2EDJprd	lower	left	molar cusp	0.132529	0.254474	0.375492	0.518719	0.693633	0.876251	1.08224	1.29974	1.53622	1.80971	0.085	0.17	0.255	0.34	0.425	0.51	0.595	0.68	0.765	0.85
Mammalia	Primates	Homo sapiens	ULAC801	tooth	LLM2	LLM2OESmed	ULAC	ULAC801LLM2OESmed	lower	left	molar cusp	0.407737	0.929696	1.68479	2.78179	3.83209	4.89521	5.88058	6.89844	8.43084	9.86189	0.1141	0.2282	0.3423	0.4564	0.5705	0.6846	0.7987	0.9128	1.0269	1.141
Mammalia	Primates	Homo sapiens	ULAC801	tooth	LLM3	LLM3EDJmed	ULAC	ULAC801LLM3EDJmed	lower	left	molar cusp	0.14533	0.317363	0.509419	0.754976	1.04665	1.35274	1.66571	2.00144	2.35678	2.74026	0.094	0.188	0.282	0.376	0.47	0.564	0.658	0.752	0.846	0.94
Mammalia	Primates	Homo sapiens	ULAC801	tooth	LLM3	LLM3EDJprd	ULAC	ULAC801LLM3EDJprd	lower	left	molar cusp	0.0866583	0.163569	0.252208	0.352044	0.460744	0.596571	0.757656	0.9313	1.11916	1.33561	0.068	0.136	0.204	0.272	0.34	0.408	0.476	0.544	0.612	0.68
Mammalia	Primates	Macaca assamensis	AMNHM112738	tooth	ULC	ULC	AMNH	AMNHM112738ULC	upper	left	canine	6.43074	12.3509	17.2476	21.8767	26.2915	30.4208	34.4882	37.6102	41.0841	45.3236	2.5363	5.0726	7.6089	10.1452	12.6815	15.2178	17.7541	20.2904	22.8267	25.363
Mammalia	Primates	Pongo pygmaeus	NMVC31058	tooth	LLC	LLC	NMV	NMVC31058LLC	lower	left	canine	10.4488	19.556	28.5667	35.5524	42.1376	48.1784	55.2155	62.7924	72.4428	80.6799	1.625	3.25	4.875	6.5	8.125	9.75	11.375	13	14.625	16.25
Mammalia	Primates	Pongo pygmaeus	NMVC31058	tooth	ULC	ULC	NMV	NMVC31058ULC	upper	left	canine	10.3051	21.1826	31.4065	39.3732	47.0113	53.9818	62.2546	69.8606	80.5849	91.4733	1.777	3.554	5.331	7.108	8.885	10.662	12.439	14.216	15.993	17.77
Mammalia	Primates	Presbytis melalophos	SBU-OPr-6	tooth	ULC	ULC	SBU	SBU-OPr-6ULC	upper	left	canine	2.92653	5.11573	7.28719	9.04026	10.3429	11.6201	12.8946	14.6627	16.384	18.458	1.0832	2.1664	3.2496	4.3328	5.416	6.4992	7.5824	8.6656	9.7488	10.832
Mammalia	Primates	Theropithecus gelada	AMNHM60568	tooth	LLC	LLC	AMNH	AMNHM60568LLC	lower	left	canine	6.59896	10.0259	13.2192	16.5194	19.9039	24.5443	28.9472	33.7962	38.6278	43.0599	1.3487	2.6974	4.0461	5.3948	6.7435	8.0922	9.4409	10.7896	12.1383	13.487
Mammalia	Proboscidea	Loxodonta africana	NMVC30765	tooth	ULI	ULI	NMV	NMVC30765ULI	upper	left	incisor	769.104	1335.51	1796.93	2150.67	2457.51	2780.38	3150.63	3478.92	3805.2	4079.65	71.511	143.022	214.533	286.044	357.555	429.066	500.577	572.088	643.599	715.11
Mammalia	Proboscidea	Loxodonta africana	NMVC30765	tooth	ULI1pc10	ULI1pc10	NMV	NMVC30765ULI1pc10	upper	left	incisor	116.967	203.519	284.805	361.845	435.712	508.344	575.777	641.987	706.203	769.104	7.1511	14.3022	21.4533	28.6044	35.7555	42.9066	50.0577	57.2088	64.3599	71.511
Mammalia	Proboscidea	Loxodonta africana	NMVC30765	tooth	ULI5pc50	ULI5pc50	NMV	NMVC30765ULI5pc50	upper	left	incisor	435.712	769.104	1084	1335.51	1602.02	1796.93	2008.99	2150.67	2345.5	2457.51	35.7555	71.511	107.266	143.022	178.778	214.533	250.288	286.044	321.8	357.555
Mammalia	Proboscidea	Loxodonta africana	NMVC30765	tooth	ULI5pc55_100	ULI5pc55_100	NMV	NMVC30765ULI5pc55_100	upper	left	incisor	2626.24	2780.38	2988.1	3150.63	3339.01	3478.92	3671.49	3805.2	3936.1	4079.65	393.31	429.066	464.822	500.577	536.332	572.088	607.843	643.599	679.355	715.11
Mammalia	Proboscidea	Mammuthus primigenius	MalolyakhovskyMammoth	tooth	ULI	ULI	.	MalolyakhovskyMammothULI	upper	left	incisor	1108.04	1814.45	2409.29	2694.17	3151.35	3712.77	4136.76	4698.97	5174.53	5630.58	100	200	300	400	500	600	700	800	900	1000
Osteichthyes	Perciformes	Argyrosomus japonicus	NMVA25468-001	tooth	UR3	UR3	NMV	NMVA25468-001UR3	upper	right	tooth	0.114357	0.221331	0.34006	0.438303	0.547307	0.667131	0.790375	0.892516	1.02535	1.18297	0.295406	0.590812	0.886218	1.18162	1.47703	1.77244	2.06784	2.36325	2.65865	2.95406
Osteichthyes	Scombriformes	Thyrsites atun	NMVA16057	tooth	T	T	NMV	NMVA16057T	.	.	tooth	0.341105	0.529991	0.677374	0.812933	0.930447	1.04004	1.19544	1.37255	1.53695	1.74072	0.409859	0.819718	1.22958	1.63944	2.04929	2.45915	2.86901	3.27887	3.68873	4.09859
Osteichthyes	Scorpaeniformes	Platycephalus sp.	MZRC10086	tooth	ToothG	ToothG	MZRC	MZRC10086ToothG	.	.	tooth	0.128026	0.255915	0.397597	0.549046	0.725541	0.926026	1.11505	1.3405	1.66844	2.04249	0.283005	0.56601	0.849015	1.13202	1.41502	1.69803	1.98104	2.26404	2.54704	2.83005
Osteichthyes	Scorpaeniformes	Platycephalus sp.	MZRC10086	tooth	ToothR	ToothR	MZRC	MZRC10086ToothR	.	.	tooth	0.123092	0.232389	0.353983	0.501323	0.651797	0.833075	1.02803	1.27097	1.57584	1.99076	0.275586	0.551172	0.826758	1.10234	1.37793	1.65352	1.9291	2.20469	2.48027	2.75586
Osteichthyes	Sparidae	Acanthopagrus butcheri	NMVA25455-001	tooth	T	T	NMV	NMVA25455-001T	.	.	tooth	0.264689	0.451773	0.612855	0.74801	0.868815	0.99329	1.13736	1.32097	1.52467	1.68162	0.213721	0.427442	0.641163	0.854884	1.06861	1.28233	1.49605	1.70977	1.92349	2.13721
Osteichthyes	Stomiiformes	Chauliodus sloani	NMVA6235	tooth	LR3	LR3	NMV	NMVA6235LR3	lower	right	tooth	0.41656	0.733819	1.04369	1.35971	1.5959	1.84206	2.10708	2.36961	2.72419	3.20497	0.470388	0.940776	1.41116	1.88155	2.35194	2.82233	3.29272	3.7631	4.23349	4.70388
Reptilia	Crocodilia	Bottosaurus sp.	USNM508536	tooth	T	T	USNM	USNM508536T	.	.	tooth	16.3911	26.6173	37.117	47.047	55.1618	64.3081	73.4098	82.6794	91.5738	99.5082	1.209	2.418	3.627	4.836	6.045	7.254	8.463	9.672	10.881	12.09
Reptilia	Crocodilia	Crocodylus porosus	MZRC2378	tooth	FLL	FLL	MZRC	MZRC2378FLL	lower	left	tooth	2.46475	4.72887	7.03413	9.20994	11.6277	14.6571	17.3628	20.1747	23.5383	26.8545	1.3776	2.7552	4.1328	5.5104	6.888	8.2656	9.6432	11.0208	12.3984	13.776
Reptilia	Crocodilia	Crocodylus porosus	MZRC2378	tooth	MUL01	MUL01	MZRC	MZRC2378MUL01	upper	left	tooth	0.498518	0.967834	1.61229	2.31069	2.99867	3.87526	4.9061	5.93066	6.88504	7.8325	0.626	1.252	1.878	2.504	3.13	3.756	4.382	5.008	5.634	6.26
Reptilia	Crocodilia	Crocodylus porosus	MZRC2378	tooth	MUL02	MUL02	MZRC	MZRC2378MUL02	upper	left	tooth	0.248523	0.479819	0.716776	0.998522	1.29723	1.56446	1.80601	2.0285	2.26262	2.47314	0.262	0.524	0.786	1.048	1.31	1.572	1.834	2.096	2.358	2.62
Reptilia	Crocodilia	Crocodylus porosus	MZRC2378	tooth	MUL03	MUL03	MZRC	MZRC2378MUL03	upper	left	tooth	1.24107	2.18888	3.06976	4.32924	6.05354	7.61837	9.6095	11.5999	13.3217	14.0465	0.799	1.598	2.397	3.196	3.995	4.794	5.593	6.392	7.191	7.99
Reptilia	Crocodilia	Crocodylus porosus	MZRC2378	tooth	MUL04	MUL04	MZRC	MZRC2378MUL04	upper	left	tooth	1.54873	2.96674	4.63377	6.355	8.40815	10.7594	13.0463	15.5049	18.4908	21.7338	1.139	2.278	3.417	4.556	5.695	6.834	7.973	9.112	10.251	11.39
Reptilia	Crocodilia	Crocodylus porosus	MZRC2378	tooth	MUL05	MUL05	MZRC	MZRC2378MUL05	upper	left	tooth	0.699235	1.27021	1.89285	2.7043	3.86792	4.98912	6.04744	7.32784	8.66276	9.67225	0.588	1.176	1.764	2.352	2.94	3.528	4.116	4.704	5.292	5.88
Reptilia	Crocodilia	Crocodylus porosus	MZRC2378	tooth	MUL06	MUL06	MZRC	MZRC2378MUL06	upper	left	tooth	1.06839	1.94866	2.82517	3.94549	5.10633	6.48002	8.00591	9.14317	9.98886	10.2154	0.679	1.358	2.037	2.716	3.395	4.074	4.753	5.432	6.111	6.79
Reptilia	Crocodilia	Crocodylus porosus	MZRC2378	tooth	MUL07	MUL07	MZRC	MZRC2378MUL07	upper	left	tooth	0.97298	1.86614	2.74368	4.04637	5.81993	7.63322	9.23401	10.7548	12.4142	13.5482	0.834	1.668	2.502	3.336	4.17	5.004	5.838	6.672	7.506	8.34
Reptilia	Crocodilia	Crocodylus porosus	MZRC2378	tooth	MUL08	MUL08	MZRC	MZRC2378MUL08	upper	left	tooth	1.55741	2.81954	4.40892	6.15465	8.16787	10.3128	13.0266	15.409	17.9191	19.7953	0.901	1.802	2.703	3.604	4.505	5.406	6.307	7.208	8.109	9.01
Reptilia	Crocodilia	Crocodylus porosus	MZRC2378	tooth	MUL09	MUL09	MZRC	MZRC2378MUL09	upper	left	tooth	1.72181	2.90571	4.18447	5.78326	7.56784	9.36368	11.6801	13.9143	15.9785	17.4844	0.83	1.66	2.49	3.32	4.15	4.98	5.81	6.64	7.47	8.3
Reptilia	Crocodilia	Crocodylus porosus	MZRC2378	tooth	MUL10	MUL10	MZRC	MZRC2378MUL10	upper	left	tooth	2.76423	5.32883	7.91833	11.109	14.673	17.6657	20.8877	24.7742	29.4466	33.5606	1.259	2.518	3.777	5.036	6.295	7.554	8.813	10.072	11.331	12.59
Reptilia	Crocodilia	Crocodylus porosus	MZRC2378	tooth	MUL11	MUL11	MZRC	MZRC2378MUL11	upper	left	tooth	0.845572	1.72029	2.86757	4.16271	5.79655	7.62236	9.4097	11.2413	13.1108	14.5633	0.614	1.228	1.842	2.456	3.07	3.684	4.298	4.912	5.526	6.14
Reptilia	Crocodilia	Deinosuchus rugosus	USNM5351	tooth	T	T	USNM	USNM5351T	.	.	tooth	59.2801	112.083	153.865	198.15	235.04	276.054	312.789	352.698	395.019	427.348	2.714	5.428	8.142	10.856	13.57	16.284	18.998	21.712	24.426	27.14
Reptilia	Crocodilia	Gavialosuchus americanus	USNM299794	tooth	T	T	USNM	USNM299794T	.	.	tooth	25.3169	50.3473	81.0385	115.516	143.068	174.203	204.26	235.589	268.921	300.786	4.263	8.526	12.789	17.052	21.315	25.578	29.841	34.104	38.367	42.63
Reptilia	Crocodilia	Goniopholis crassidens	USNM16115	tooth	T	T	USNM	USNM16115T	.	.	tooth	13.6407	26.9537	38.6917	49.6765	62.3745	75.8364	89.9467	103.144	112.091	119.491	1.985	3.97	5.955	7.94	9.925	11.91	13.895	15.88	17.865	19.85
Reptilia	Crocodilia	Purussaurus sp.	USNM205338	tooth	T	T	USNM	USNM205338T	.	.	tooth	115.177	239.923	379.369	531.077	658.937	799.23	936.228	1074.08	1190.73	1314.86	6.327	12.654	18.981	25.308	31.635	37.962	44.289	50.616	56.943	63.27
Reptilia	Ichthyosauria	Pervushovisaurus campylodon	ROM00334	tooth	T	T	ROM	ROM00334T	.	.	tooth	7.06352	14.3757	22.2298	32.1749	41.6705	52.4191	64.1103	77.3722	92.5378	110.176	1.938	3.876	5.814	7.752	9.69	11.628	13.566	15.504	17.442	19.38
Reptilia	Plesiosauria	Kronosaurus queenslandicus	KKF0534	tooth	T	T	KK	KKF0534T	.	.	tooth	50.9168	106.194	168.585	242.804	325.306	424.959	531.257	643.419	767.228	875.149	6.305	12.61	18.915	25.22	31.525	37.83	44.135	50.44	56.745	63.05
Reptilia	Plesiosauria	Pliosaurus brachydeirus	ROM5596	tooth	T	T	ROM	ROM5596T	.	.	tooth	89.6992	146.879	203.126	269.097	339.652	427.861	524.102	633.509	738.311	827.7	6.157	12.314	18.471	24.628	30.785	36.942	43.099	49.256	55.413	61.57
Reptilia	Plesiosauria	Polyptychodon interruptus	USNM16153	tooth	T	T	USNM	USNM16153T	.	.	tooth	40.6023	77.2813	116.902	160.408	202.634	252.247	305.69	371.754	447.627	527.324	4.473	8.946	13.419	17.892	22.365	26.838	31.311	35.784	40.257	44.73
Reptilia	Squamata	Acanthophis antarcticus	NMVD3294	tooth	URF	URFOO	NMV	NMVD3294URFOO	upper	right	fang	0.0374709	0.0749441	0.126477	0.162059	0.200339	0.2334	0.252069	0.287559	0.355608	0.506132	0.419016	0.838032	1.25705	1.67606	2.09508	2.5141	2.93311	3.35213	3.77114	4.19016
Reptilia	Squamata	Acanthophis antarcticus	NMVD3294	tooth	URT	URTMT	NMV	NMVD3294URTMT	upper	right	tooth	0.00821649	0.0161013	0.0241702	0.0314873	0.0377123	0.0421467	0.0485385	0.0614586	0.0764119	0.099726	0.143042	0.286084	0.429126	0.572168	0.71521	0.858252	1.00129	1.14434	1.28738	1.43042
Reptilia	Squamata	Boiga irregularis	NMVD76162	tooth	URF	URFOG	NMV	NMVD76162URFOG	upper	right	fang	0.0232418	0.0392889	0.0534344	0.0693329	0.0830599	0.0961963	0.108988	0.124405	0.160257	0.244123	0.264792	0.529584	0.794376	1.05917	1.32396	1.58875	1.85354	2.11834	2.38313	2.64792
Reptilia	Squamata	Fordonia leucobalia	NMVD7631	tooth	ULF	ULFOG	NMV	NMVD7631ULFOG	upper	left	fang	0.0355647	0.0516801	0.061243	0.0743419	0.08784	0.100136	0.118629	0.139158	0.168291	0.193377	0.129432	0.258864	0.388296	0.517728	0.647159	0.776591	0.906023	1.03546	1.16489	1.29432
Reptilia	Squamata	Globidens alabamensis	USNM54078	tooth	T	T	USNM	USNM54078T	.	.	tooth	18.0941	30.5648	42.528	53.5038	63.6794	73.0076	80.8842	86.7702	90.719	92.8846	0.521	1.042	1.563	2.084	2.605	3.126	3.647	4.168	4.689	5.21
Reptilia	Squamata	Glyphodon tristis	NMVD75187	tooth	URF	URFOO	NMV	NMVD75187URFOO	upper	right	fang	0.035994	0.048806	0.0701708	0.0894897	0.102724	0.116632	0.136444	0.162532	0.185454	0.217028	0.195738	0.391476	0.587214	0.782952	0.97869	1.17443	1.37017	1.5659	1.76164	1.95738
Reptilia	Squamata	Morelia spilota	NMVD76156	tooth	ULT	ULTMT	NMV	NMVD76156ULTMT	upper	left	tooth	0.00880646	0.0174083	0.0288798	0.0394149	0.0491063	0.061875	0.0789013	0.088849	0.114944	0.158519	0.217693	0.435386	0.653079	0.870772	1.08847	1.30616	1.52385	1.74154	1.95924	2.17693
Reptilia	Squamata	Mosasaurus missouriensis	USNM4910	tooth	T	T	USNM	USNM4910T	.	.	tooth	34.4956	61.0474	93.4835	125.433	156.146	190.901	225.719	277.409	332.625	373.399	3.305	6.61	9.915	13.22	16.525	19.83	23.135	26.44	29.745	33.05
Reptilia	Squamata	Oxyuranus scuttellatus	NMVR12693	tooth	URF	URFOO	NMV	NMVR12693URFOO	upper	right	fang	0.0857072	0.171273	0.245461	0.314537	0.486608	0.544336	0.602395	0.667883	0.814072	1.21784	0.709843	1.41969	2.12953	2.83937	3.54921	4.25906	4.9689	5.67874	6.38859	7.09843
Reptilia	Squamata	Pseudechis australis	NMVD75153	tooth	URF	URFOO	NMV	NMVD75153URFOO	upper	right	fang	0.180068	0.289156	0.481694	0.580503	0.643169	0.816737	0.862026	1.07448	1.31136	1.8274	0.604165	1.20833	1.81249	2.41666	3.02082	3.62499	4.22916	4.83332	5.43748	6.04165
Reptilia	Squamata	Pseudechis australis	NMVD76140	tooth	URF	URFOO	NMV	NMVD76140URFOO	upper	right	fang	0.160263	0.263356	0.378565	0.458914	0.520516	0.643571	0.762935	0.931576	1.10725	1.51664	0.534336	1.06867	1.60301	2.13735	2.67168	3.20602	3.74035	4.27469	4.80903	5.34336
Reptilia	Squamata	Pseudonaja affinis	NMVD76171	tooth	ULF	ULFOO	NMV	NMVD76171ULFOO	upper	left	fang	0.0314732	0.0582654	0.0889263	0.114868	0.138179	0.164341	0.196217	0.239584	0.302235	0.36926	0.234477	0.468953	0.70343	0.937907	1.17238	1.40686	1.64134	1.87581	2.11029	2.34477
Reptilia	Squamata	Pseudonaja modesta	NMVD76138	tooth	URF	URFOO	NMV	NMVD76138URFOO	upper	right	fang	0.00950501	0.0149652	0.0221835	0.0263575	0.030448	0.0349686	0.0403323	0.0448825	0.0604781	0.0712492	0.103023	0.206046	0.309069	0.412092	0.515115	0.618138	0.721161	0.824184	0.927207	1.03023
Reptilia	Squamata	Pseudonaja modesta	NMVD76138	tooth	URT	URTMT	NMV	NMVD76138URTMT	upper	right	tooth	0.00198343	0.00309783	0.00424725	0.00549588	0.00672589	0.00819465	0.00959262	0.011375	0.0139268	0.0185277	0.034297	0.068594	0.102891	0.137188	0.171485	0.205782	0.240079	0.274376	0.308673	0.34297
Reptilia	Squamata	Simoselaps littoralis	AMR101772	tooth	ptt	ptt	AM	AMR101772ptt	pterygoid	.	tooth	0.000652628	0.00115977	0.00170048	0.00219399	0.00267953	0.00328832	0.00399067	0.00514974	0.00687443	0.00872906	0.022662	0.045324	0.067986	0.090648	0.11331	0.135972	0.158634	0.181296	0.203958	0.22662
Reptilia	Squamata	Tylosaurus proriger	USNM3885	tooth	T	T	USNM	USNM3885T	.	.	tooth	22.1088	49.3366	73.5467	96.1736	122.989	149.256	183.179	224.621	274.576	327.232	3.714	7.428	11.142	14.856	18.57	22.284	25.998	29.712	33.426	37.14

## Sheet: Abbrev
Institution/Collection Abbrev	Institution
ALMNH	Alabama Museum of Natural History, Tuscaloosa, AL, USA
AM	Australian Museum, Sydney, Australia
AMNH	American Museum of Natural History, New York, NY, USA
DNMNH	Ditsong National Museum of Natural History, Pretoria, South Africa
EEM	Evans EvoMorph Scan Collection, Monash University, Melbourne, Australia
JC	John Canning, Victoria, Australia
KK	Kronosaurus Korner, Richmond, Queensland, Australia
LACM	Natural History Museum of Los Angeles County, Los Angeles, CA, USA
MCZ	Museum of Comparative Zoology, Harvard, MA, USA
MUIMP	Monash University Integrated Morphology and Palaeontology Laboratory, Melbourne, Australia
MZRC	Monash University Zoology Research Collection, Melbourne, Australia
NHMUK	Natural History Museum UK, London, UK
NMV	Museums Victoria, Melbourne, Australia
OUVC	Ohio University Vertebrate Collection, Athens, Ohio, USA
ROM	Royal Ontario Museum, Ontario, Canada
SAMA	South Australian Museum, Adelaide, Australia
SBU	Stony Brook University, NY, USA
TIP	Tahlia Pollock, Melbourne, Australia
TMAG	Tasmanian Museum and Art Gallery, Hobart, Australia
ULAC	University of Leipzig Anatomical Collection, Leipzig, Germany
USNM	Smithsonian Institution, Washington, D.C., USA
UWBM	University of Washington Burke Museum, Seattle, USA
YPM	Yale Peabody Museum, Newhaven, CT, USA
ZMB	Museum für Naturkunde, Berlin, Germany
