# Supplementary material for: A universal power law for modelling the growth and form of teeth, claws, horns, thorns, beaks, and shells
Source: BMC Biol. 2021 Mar 30;19:58. doi: 10.1186/s12915-021-00990-w (PMC8008625; doi:10.1186/s12915-021-00990-w)
Supplement: Supplementary file 3 — Additional file 3: Data S2. Distance and cross-sectional area data for developmental simulations of seal teeth from model by Savriama et al. [41]. Model parameters and measurements of cross-sectional area for 10 distances from tip of tooth. Starting from the ringed seal model of Savriama et al. [41], parameters were increased and decreased to show the effect of each parameter on tooth shape. The central cusp on each model was measured for the power cascade. Parameters: Act, activator; Boy, buoyancy; Deg, degradation of activator; Egr, epithelial growth; Inh, inhibitor. [file 12915_2021_990_MOESM3_ESM.xlsx]

## Sheet: Data-DevModel
Class	Order	Species	Specimen	Structure	ToothPos	ToothInfo	Museum	SpecimenInfo	LowerUpper	LeftRight	Tooth	Area01	Area02	Area03	Area04	Area05	Area06	Area07	Area08	Area09	Area10	Dist01	Dist02	Dist03	Dist04	Dist05	Dist06	Dist07	Dist08	Dist09	Dist10
DevModel	ToothMaker	DevModel RingedSeal	TMAct-0.123-9000_1545196174-Run07-XXXX2.	devmodel	Act2	Act2	.	RSMAct2	.	.	.	1.6516	3.98082	4.55054	5.84161	7.16755	8.75532	10.4767	12.9023	15.5229	19.4964	0.834	1.668	2.502	3.336	4.17	5.004	5.838	6.672	7.506	8.34
DevModel	ToothMaker	DevModel RingedSeal	TMAct-0.308-9000_1545196243-Run07-XXXX6	devmodel	Act6	Act6	.	RSMAct6	.	.	.	1.2983	2.57775	3.63663	4.13304	4.54562	5.10125	5.66935	6.56851	7.84832	9.74625	0.478	0.956	1.434	1.912	2.39	2.868	3.346	3.824	4.302	4.78
DevModel	ToothMaker	DevModel RingedSeal	TMBoy-0.02-9000_1545195789-Run07-XX0XX	devmodel	Boy0	Boy0	.	RSMBoy0	.	.	.	0.198944	0.770535	1.06657	1.04751	0.975635	0.948889	0.962788	1.02733	1.00549	0.974332	0.608	1.216	1.824	2.432	3.04	3.648	4.256	4.864	5.472	6.08
DevModel	ToothMaker	DevModel RingedSeal	TMBoy-0.18-9000_1545195942-Run07-XX8XX	devmodel	Boy8	Boy8	.	RSMBoy8	.	.	.	2.81393	7.5593	9.15378	10.6042	12.0909	13.676	15.4226	17.4506	20.038	22.597	0.471	0.942	1.413	1.884	2.355	2.826	3.297	3.768	4.239	4.71
DevModel	ToothMaker	DevModel RingedSeal	TMDeg-0.04-9000_1545196025-Run07-XXX1X	devmodel	Deg1	Deg1	.	RSMDeg1	.	.	.	0.978279	3.62695	5.38857	6.29266	7.04433	7.83655	9.00913	10.3548	11.4569	12.9414	0.47	0.94	1.41	1.88	2.35	2.82	3.29	3.76	4.23	4.7
DevModel	ToothMaker	DevModel RingedSeal	TMDeg-0.18-9000_1545196161-Run07-XXX8X	devmodel	Deg8	Deg8	.	RSMDeg8	.	.	.	0.63356	1.99081	2.55894	2.94714	3.38995	4.32698	5.52305	7.18546	8.59521	10.4884	0.755	1.51	2.265	3.02	3.775	4.53	5.285	6.04	6.795	7.55
DevModel	ToothMaker	DevModel RingedSeal	TMEgr-0.015-9000_1545192731-Run06-2XXXXXXXX	devmodel	Egr2	Egr2	.	RSMEgr2	.	.	.	0.599955	2.42825	4.92532	7.05894	8.30559	9.12166	9.90797	10.6908	11.7017	13.0904	0.278	0.556	0.834	1.112	1.39	1.668	1.946	2.224	2.502	2.78
DevModel	ToothMaker	DevModel RingedSeal	TMEgr-0.025-9000_1545192756-Run06-4XXXXXXXX	devmodel	Egr4	Egr4	.	RSMEgr4	.	.	.	0.653019	2.50184	3.31626	3.74114	4.3572	5.19345	6.09268	7.19705	8.50225	9.81892	0.614	1.228	1.842	2.456	3.07	3.684	4.298	4.912	5.526	6.14
DevModel	ToothMaker	DevModel RingedSeal	TMEgr-0.045-9000_1545192891-Run06-8XXXXXXXX	devmodel	Egr8	Egr8	.	RSMEgr8	.	.	.	0.600611	1.33098	1.36996	1.42203	1.36554	1.36008	1.4167	1.645	2.10779	2.91422	0.971	1.942	2.913	3.884	4.855	5.826	6.797	7.768	8.739	9.71
DevModel	ToothMaker	DevModel RingedSeal	TMInh-0.6-9000_1545193251-Run06-X1XXXXXXX	devmodel	Inh1	Inh1	.	RSMInh1	.	.	.	0.401836	1.5608	3.25968	4.33983	4.93629	5.6495	6.24198	7.01688	8.39848	10.2322	0.394	0.788	1.182	1.576	1.97	2.364	2.758	3.152	3.546	3.94
DevModel	ToothMaker	DevModel RingedSeal	TMInh-2.7-9000_1545193251-Run06-X8XXXXXXX	devmodel	Inh8	Inh8	.	RSMInh8	.	.	.	0.881071	2.95212	4.01472	4.31816	5.00518	5.91168	6.8438	8.03731	8.97326	10.4263	0.663	1.326	1.989	2.652	3.315	3.978	4.641	5.304	5.967	6.63

## Sheet: Abbrev
Parameter Name	Description
Act	activator
Boy	buoyancy
Deg	degradation of activator
Egr	epithelial growth
Inh	inhibitor
