# Supplementary material for: A universal power law for modelling the growth and form of teeth, claws, horns, thorns, beaks, and shells
Source: BMC Biol. 2021 Mar 30;19:58. doi: 10.1186/s12915-021-00990-w (PMC8008625; doi:10.1186/s12915-021-00990-w)
Supplement: Supplementary file 4 — Additional file 4: Data S3. Distance and cross-sectional area data for non-tooth structures: antlers, beaks, chelicera, claws, hooves, horns, prickles, shells, spine and thorn. Taxonomy, specimen number, institution, structure type and measurements of cross-sectional area for 10 distances from tip of structure. [file 12915_2021_990_MOESM4_ESM.xlsx]

## Sheet: Data-NonTooth
Class	Order	Species	Specimen	Structure	ToothPos	ToothInfo	Museum	SpecimenInfo	LowerUpper	LeftRight	Tooth	Area01	Area02	Area03	Area04	Area05	Area06	Area07	Area08	Area09	Area10	Dist01	Dist02	Dist03	Dist04	Dist05	Dist06	Dist07	Dist08	Dist09	Dist10
Mammalia	Artiodactyla	Alces alces	NMVC30716	antler	antler	antlerpoint2	NMV	NMVC30716antlerpoint2	.	.	.	82.6231	153.347	209.826	266.446	333.795	394.456	464.774	524.924	581.773	646.38	14.803	29.606	44.409	59.212	74.015	88.818	103.621	118.424	133.227	148.03
Mammalia	Artiodactyla	Alces alces	NMVC30716	antler	antler	antlerpoint3	NMV	NMVC30716antlerpoint3	.	.	.	102.64	146.925	192.867	232.197	256.579	290.917	323.216	371.833	412.676	456.037	10.939	21.878	32.817	43.756	54.695	65.634	76.573	87.512	98.451	109.39
Mammalia	Artiodactyla	Cervus timorensis	NMVC30821	antler	antler	antlerpoint1	NMV	NMVC30821antlerpoint1	.	left	.	167.673	324.815	466.629	576.056	720.309	840.718	909.398	995.614	1010.48	1015.59	43.589	87.178	130.767	174.356	217.945	261.534	305.123	348.712	392.301	435.89
Mammalia	Artiodactyla	Cervus timorensis	NMVC30821	antler	antler	antlerpoint2	NMV	NMVC30821antlerpoint2	.	left	.	44.5441	95.565	152.846	217.765	292.507	372.494	454.905	521.701	615.158	806.86	19.57	39.14	58.71	78.28	97.85	117.42	136.99	156.56	176.13	195.7
Mammalia	Artiodactyla	Cervus unicolor	NMVC36024	antler	antler	antlerpoint2	NMV	NMVC36024antlerpoint2	.	left	.	31.1174	57.3328	83.9502	108.778	131.528	153.993	176.556	202.194	239.985	299.02	9.844	19.688	29.532	39.376	49.22	59.064	68.908	78.752	88.596	98.44
Aves	Accipitriformes	Aquila audax	MZRC5403	beak	beak	beak	MZRC	MZRC5403beak	.	.	.	1.96527	3.75179	5.718	8.99465	13.1397	18.0112	24.0108	32.7795	44.131	57.6047	1.466	2.932	4.398	5.864	7.33	8.796	10.262	11.728	13.194	14.66
Aves	Charadriiformes	Sterna bergii	MCZ345022	beak	beak	beak	MCZ	MCZ345022beak	.	.	.	0.870796	1.6109	2.62819	3.31226	3.79972	4.83039	5.82002	6.93791	8.07607	9.36464	2.088	4.176	6.264	8.352	10.44	12.528	14.616	16.704	18.792	20.88
Aves	Musophagiformes	Crinifer piscator	MCZ347531	beak	beak	beak	MCZ	MCZ347531beak	.	.	.	0.997981	2.6675	5.08047	8.87097	13.6096	19.2718	25.7073	33.1786	41.7356	50.8059	1.282	2.564	3.846	5.128	6.41	7.692	8.974	10.256	11.538	12.82
Aves	Psittaciformes	Ara macao	OUVC10633	beak	beak	beak	OUVC	OUVC10633beak	.	.	.	1.11256	4.00564	7.58152	12.5458	19.3588	28.0201	37.8182	51.8667	68.0775	89.0314	2.1899	4.3798	6.5697	8.7596	10.9495	13.1394	15.3293	17.5192	19.7091	21.899
Dinosauria	Ornithischia	Triceratops horridus	USNMV2100	beak	beaklower	beaklower	USNM	USNMV2100beaklower	lower	.	.	811.421	1965.28	3320.26	4882.1	6296.5	7952.71	9755.83	11643.3	13558.7	15262	20.3721	40.7442	61.1163	81.4884	101.861	122.233	142.605	162.977	183.349	203.721
Dinosauria	Ornithischia	Triceratops horridus	NMVP256878	beak	beaklower	beaklower	NMV	NMVP256878beaklower	lower	.	.	374.22	841.686	1499.8	2339.01	3373.2	4315.32	4985.13	5816.26	6853.49	7579.29	24.575	49.15	73.725	98.3	122.875	147.45	172.025	196.6	221.175	245.75
Cephalopoda	Oegopsida	Nototodarus gouldi	MZRC10087	beak-chitin	beak	beak	MZRC	MZRC10087beak	.	.	.	0.200683	0.409188	0.696086	1.03655	1.41308	1.92468	2.41882	2.97015	3.51115	4.12285	0.45173	0.90346	1.35519	1.80692	2.25865	2.71038	3.16211	3.61384	4.06557	4.5173
Arachnida	Araneae	Selenocosmia sp.	MZRC10027	chelicera	chelicera	chelicera	MZRC	MZRC10027chelicera	.	.	.	0.0992639	0.223269	0.38474	0.501367	0.634348	0.847764	1.10473	1.30382	1.52043	2.08939	0.646399	1.2928	1.9392	2.5856	3.23199	3.87839	4.52479	5.17119	5.81759	6.46399
Aves	Accipitriformes	Aquila audax	MZRC5403	claw	ungual	ungual	MZRC	MZRC5403ungual	.	.	.	2.32633	4.17747	6.68492	9.57783	12.8269	16.5314	20.8411	25.6548	30.4707	35.3156	2.66797	5.33594	8.00391	10.6719	13.3399	16.0078	18.6758	21.3438	24.0117	26.6797
Dinosauria	Saurischia	Australovenator wintonensis	NMVP239464	claw	ungual	ungual	NMV	NMVP239464ungual	.	.	.	34.0093	72.2754	114.932	171.952	223.104	265.792	318.544	390.331	454.355	554.676	12.744	25.488	38.232	50.976	63.72	76.464	89.208	101.952	114.696	127.44
Mammalia	Carnivora	Melursus ursinus	AMNH54467	claw	ungual	ungual	AMNH	AMNH54467ungual	.	.	.	11.0416	17.3048	23.8725	30.3323	35.7237	40.8342	46.9019	55.5309	63.7301	72.5225	4.005	8.01	12.015	16.02	20.025	24.03	28.035	32.04	36.045	40.05
Mammalia	Carnivora	Ursus arctos	NMVR4208	claw	ungual	ungual	NMV	NMVR4208ungual	.	.	.	3.2132	8.79296	12.9411	18.3844	23.2898	28.3087	34.0901	39.2054	46.5098	58.191	2.926	5.852	8.778	11.704	14.63	17.556	20.482	23.408	26.334	29.26
Mammalia	Diprotodontia	Phascolarctos cinereus	MUPC03-SS01	claw	ungual	ungual	MU	MUPC03-SS01ungual	.	.	.	1.38255	3.53888	6.47868	10.2738	13.4606	16.29	18.7714	20.5754	21.7293	23.648	1.73237	3.46474	5.19711	6.92948	8.66185	10.3942	12.1266	13.859	15.5913	17.3237
Mammalia	Pholidota	Manis gigantea	AMNH53851	claw	ungualcusp1	ungualcusp1	AMNH	AMNH53851ungualcusp1	.	.	.	0.879139	1.7992	2.60982	3.17787	3.96698	5.0167	6.56415	8.28163	9.51748	10.7795	1.295	2.59	3.885	5.18	6.475	7.77	9.065	10.36	11.655	12.95
Mammalia	Pholidota	Manis gigantea	AMNH53851	claw	ungualcusp2	ungualcusp2	AMNH	AMNH53851ungualcusp2	.	.	.	0.672506	1.42595	2.23427	3.4167	4.30501	5.53204	6.82543	8.1017	9.55863	11.0867	1.334	2.668	4.002	5.336	6.67	8.004	9.338	10.672	12.006	13.34
Mammalia	Pilosa	Nothrotheriops shastensis	LACMHC1933L1	claw	ungualL4	ungualL4	LACM	LACMHC1933L1ungualL4	.	.	.	14.0166	24.5425	37.2753	50.8844	65.6929	82.0972	100.503	121.051	144.006	170.317	2.962	5.924	8.886	11.848	14.81	17.772	20.734	23.696	26.658	29.62
Mammalia	Pilosa	Paramylodon harlani	LACMHC1469L28	claw	ungualL3	ungualL3	LACM	LACMHC1469L28ungualL3	.	.	.	37.8768	87.6772	153.705	241.487	335.609	432.233	525.617	617.817	715.469	832.454	7.281	14.562	21.843	29.124	36.405	43.686	50.967	58.248	65.529	72.81
Mammalia	Pilosa	Tamandua longicaudata	AMNH77702	claw	ungual	ungual	AMNH	AMNH77702ungual	.	.	.	2.64589	3.95394	5.33595	6.68564	8.43295	10.1188	12.0923	13.9253	16.064	18.3214	1.23	2.46	3.69	4.92	6.15	7.38	8.61	9.84	11.07	12.3
Mammalia	Tubulidentata	Orycteropus afer	AMNH51235	claw	ungual	ungual	AMNH	AMNH51235ungual	.	.	.	9.37272	16.928	23.8491	30.224	36.0177	40.6863	44.9257	49.3453	54.2503	62.5985	1.949	3.898	5.847	7.796	9.745	11.694	13.643	15.592	17.541	19.49
Mammalia	Artiodactyla	Aepyceros melampus	MUIMP102	hoof	hoof	hoof	MUIMP	MUIMP102hoof	.	.	.	5.37924	11.9129	19.5829	26.024	31.9655	38.6641	46.7952	56.6628	68.265	80.9835	1.75251	3.50502	5.25753	7.01004	8.76255	10.5151	12.2676	14.0201	15.7726	17.5251
Mammalia	Artiodactyla	Tragelaphus strepsiceros	MUIMP202	hoof	hoof	hoof	MUIMP	MUIMP202hoof	.	.	.	8.01168	18.605	32.5995	46.6014	65.5711	81.2767	97.7848	119.076	142.443	170.88	2.76253	5.52506	8.28759	11.0501	13.8126	16.5752	19.3377	22.1002	24.8628	27.6253
Dinosauria	Ornithischia	Centrosaurus apertus	AMNH5427	horn	horn	horn	AMNH	AMNH5427horn	.	.	.	708.331	1244.73	1854.55	2498.59	3253.91	4099.75	4882.59	5783.58	6895.83	8123.56	26.8301	53.6602	80.4903	107.32	134.15	160.981	187.811	214.641	241.471	268.301
Dinosauria	Ornithischia	Triceratops horridus	USNMV2100	horn	POhornR	POhornR	USNM	USNMV2100POhornR	.	right	.	1710.36	3131.26	4552.43	6752.47	9904.68	13651.7	16543.9	21596	26951.4	34169	80.5038	161.008	241.511	322.015	402.519	483.023	563.527	644.03	724.534	805.038
Dinosauria	Ornithischia	Triceratops horridus	NMVP256878	horn	POhornR	POhornR	NMV	NMVP256878POhornR	.	right	.	592.099	1765.1	3035.09	4432.17	5456.84	6841.6	9124.15	14060.2	21092.5	29812.4	79.596	159.192	238.788	318.384	397.98	477.576	557.172	636.768	716.364	795.96
Dinosauria	Ornithischia	Triceratops horridus	NMVP256878	horn	POhornL	POhornL	NMV	NMVP256878POhornL	.	left	.	1007.63	2086.67	3227.37	4278.65	5453.24	6739.17	7996.91	10232.7	14425.9	18999.8	63.988	127.976	191.964	255.952	319.94	383.928	447.916	511.904	575.892	639.88
Dinosauria	Ornithischia	Triceratops horridus	NMVP256878	horn	NasalHorn	NasalHorn	NMV	NMVP256878NasalHorn	.	.	.	351.512	564.603	832.532	1127.6	1468.12	1869.27	2298.77	2785.9	3233.39	3731.66	5.22724	10.4545	15.6817	20.909	26.1362	31.3634	36.5907	41.8179	47.0452	52.2724
Mammalia	Artiodactyla	Aepyceros melampus	MUIMP101	horn	horn	horn	MUIMP	MUIMP101horn	.	right	.	80.3152	171.24	276.737	348.033	418.502	472.977	571.577	615.578	641.949	741.963	30.118	72.812	114.571	145.623	177.508	229.576	259.579	291.247	327.652	364.058
Mammalia	Artiodactyla	Antidorcas marsupialis	MZRC132	horn	horn	horn	MZRC	MZRC132horn	.	right	.	26.7786	84.0597	160.163	254.957	340.338	424.073	506.215	609.713	723.019	830.629	20.3258	40.6516	60.9774	81.3032	101.629	121.955	142.281	162.606	182.932	203.258
Mammalia	Artiodactyla	Bison sp.	NMVR5919	horn	horn	horn	NMV	NMVR5919horn	.	.	.	230.001	643.382	1202.31	1680.99	2072.06	2401.28	2698.34	3028.62	3454.33	3909.39	16.025	32.05	48.075	64.1	80.125	96.15	112.175	128.2	144.225	160.25
Mammalia	Artiodactyla	Connochaetes taurinus	YPMUnnumb	horn	horn	horn	YPM	YPMUnnumbhorn	.	right	.	159.062	412.253	731.113	1013.69	1066.59	1021.85	1107.96	1443.46	1840.83	2096.63	30.077	60.154	90.231	120.308	150.385	180.462	210.539	240.616	270.693	300.77
Mammalia	Artiodactyla	Ovis aries	JFPRamSkull	horn	horn	hornTipReconstructionFullHorn	JFP	JFPRamSkullhornTipReconstructionFullHorn	.	.	.	158.784	311.318	429.905	506.599	628.092	740.62	791.258	883.966	1112.67	1422.01	28.02	56.04	84.06	112.08	140.1	168.12	196.14	224.16	252.18	280.2
Mammalia	Artiodactyla	Sylvicapra grimmia	MUIMP301	horn	horn	horn	MUIMP	MUIMP301horn	.	left	.	5.28938	10.8328	16.8022	23.5972	30.5841	38.2529	45.6589	53.3915	61.7907	67.6598	3.91	7.82	11.73	15.64	19.55	23.46	27.37	31.28	35.19	39.1
Mammalia	Artiodactyla	Syncerus cafer	YPM3612	horn	horn	horn	YPM	YPM3612horn	.	right	.	169.267	315.501	663.654	1135.29	1710.01	2194.78	2474.03	3133.62	4032.99	5481.8	30.377	60.754	91.131	121.508	151.885	182.262	212.639	243.016	273.393	303.77
Mammalia	Artiodactyla	Tragelaphus strepsiceros	MUIMP201	horn	horn	horn	MUIMP	MUIMP201horn	.	.	.	200.676	353.822	505.279	684.131	853.092	993.713	1165.44	1235.52	1372.22	1514.63	52.6518	105.304	157.955	210.607	263.259	315.911	368.563	421.214	473.866	526.518
Reptilia	Testudinata	Meiolania cf. platyceps	NMVP183195	horn	horn	horn	NMV	NMVP183195horn	.	.	.	395.348	798.286	1232.93	1658.52	2076.8	2493.57	2931.77	3442.7	4092.14	4794.79	19.85	39.7	59.55	79.4	99.25	119.1	138.95	158.8	178.65	198.5
Reptilia	Testudinata	Meiolania cf. platyceps	NMVP183196	horn	horn	horn	NMV	NMVP183196horn	.	right	.	348.191	777.995	1247.53	1715.7	2152.91	2641.66	3164.6	3678.86	4395.85	5301.44	22.192	44.384	66.576	88.768	110.96	133.152	155.344	177.536	199.728	221.92
Reptilia	Testudinata	Meiolania platyceps	NMVP30573	horn	horn	horn	NMV	NMVP30573horn	.	.	.	88.3986	184.318	286.087	395.959	517.574	628.113	740.485	832.117	907.959	971.669	5.147	10.294	15.441	20.588	25.735	30.882	36.029	41.176	46.323	51.47
Angiospermae	Rosales	Rosa sp.	EEMS0002	prickle	prickle01	prickle01	EEM	EEMS0002prickle01	.	.	.	0.0474921	0.111536	0.185918	0.276404	0.405706	0.57585	0.825554	1.2603	2.02455	3.84868	0.563262	1.12652	1.68979	2.25305	2.81631	3.37957	3.94283	4.5061	5.06936	5.63262
Angiospermae	Rosales	Rosa sp.	EEMS0002	prickle	prickle02juv	prickle02juv	EEM	EEMS0002prickle02juv	.	.	.	0.0245124	0.0624466	0.106888	0.152193	0.193307	0.231776	0.280735	0.34173	0.422422	0.533729	0.354933	0.709866	1.0648	1.41973	1.77466	2.1296	2.48453	2.83946	3.1944	3.54933
Cephalopoda	Nautilida	Nautilus pompilius	MZRC3515	shell	shell	shellareaV2	MZRC	MZRC3515shellareaV2	.	.	.	86.6315	144.884	261.532	398.007	576.376	811.258	1104.08	1482.04	1881.62	2446.89	20.3225	40.645	60.9675	81.29	101.612	121.935	142.257	162.58	182.903	203.225
Cephalopoda	Spirulida	Spirula spirula	MZRC2719	shell	shell	shell	MZRC	MZRC2719shell	.	.	.	1.49652	3.59904	6.25348	9.75148	13.1896	17.5384	19.5406	22.6603	25.1212	27.1123	3.80354	7.60708	11.4106	15.2142	19.0177	22.8212	26.6248	30.4283	34.2319	38.0354
Gastropoda	Hygrophila	Planorbarius corneus	MZRC1121	shell	shell	shell	MZRC	MZRC1121shell	.	.	.	4.91246	12.9252	22.0427	31.2621	36.3809	44.1275	48.021	56.273	58.84	80.7609	8.7532	17.5064	26.2596	35.0128	43.766	52.5192	61.2724	70.0256	78.7788	87.532
Gastropoda	Hypsogastropoda	Bembicium auratum	MZRC10083	shell	shell	shell	MZRC	MZRC10083shell	.	.	.	1.61935	4.31904	6.6453	10.8507	13.7321	18.3816	23.1568	24.6384	29.7499	32.6221	6.31441	12.6288	18.9432	25.2576	31.5721	37.8865	44.2009	50.5153	56.8297	63.1441
Gastropoda	Hypsogastropoda	Dicathais orbita	MZRC10082	shell	shell	shell	MZRC	MZRC10082shell	.	.	.	1.38292	3.50967	7.10605	11.6819	18.4153	25.6501	34.1282	45.8771	61.6184	74.2674	3.68647	7.37294	11.0594	14.7459	18.4323	22.1188	25.8053	29.4918	33.1782	36.8647
Gastropoda	Hypsogastropoda	Polinices conicus	MZRC10084	shell	shell	shell	MZRC	MZRC10084shell	.	.	.	2.30992	4.39994	7.35197	12.0221	16.0635	20.4167	25.7066	33.1799	38.634	45.2651	2.84614	5.69228	8.53842	11.3846	14.2307	17.0768	19.923	22.7691	25.6153	28.4614
Gastropoda	Vetigastropoda	Phasianella australis	MZRC10085	shell	shell	shell	MZRC	MZRC10085shell	.	.	.	0.76197	1.72248	2.70065	3.97885	5.58849	7.14034	9.68996	11.5493	13.6691	16.7196	2.78221	5.56442	8.34663	11.1288	13.911	16.6933	19.4755	22.2577	25.0399	27.8221
Scaphopoda	Dentaliida	Dentalium sp.	MZRC2082-1	shell	shell	smooth	MZRC	MZRC2082-1smooth	.	.	.	1.18963	1.82154	2.77381	4.00954	5.25386	5.96108	7.1493	7.935	8.8171	9.70778	4.6224	9.24481	13.8672	18.4896	23.112	27.7344	32.3568	36.9792	41.6016	46.224
Scaphopoda	Dentaliida	Dentalium sp.	MZRC2082-2	shell	shell	ridged	MZRC	MZRC2082-2ridged	.	.	.	1.59971	2.28001	3.65674	4.58141	5.37273	6.09038	7.02412	7.51272	7.83341	7.85046	2.50392	5.00784	7.51176	10.0157	12.5196	15.0235	17.5274	20.0314	22.5353	25.0392
Osteichthyes	Scorpaeniformes	Platycephalus sp.	MZRC10086	spine	Cheek	SpineCh	MZRC	MZRC10086SpineCh	.	.	.	0.283475	0.616747	0.990338	1.36012	1.72974	2.03864	2.32466	2.69957	3.06892	3.44599	0.931712	1.86342	2.79514	3.72685	4.65856	5.59027	6.52198	7.4537	8.38541	9.31712
Angiospermae	Sapindales	Citrus ×limon	EEMS0001	thorn	thorn1	thorn1	EEM	EEMS0001thorn1	.	.	.	0.072076	0.211877	0.345531	0.530049	0.750498	0.987493	1.20859	1.50513	1.81107	2.18262	0.96926	1.93852	2.90778	3.87704	4.8463	5.81556	6.78482	7.75408	8.72334	9.6926

## Sheet: Abbrev
Institution/Collection Abbrev	Institution
ALMNH	Alabama Museum of Natural History, Tuscaloosa, AL, USA
AM	Australian Museum, Sydney, Australia
AMNH	American Museum of Natural History, New York, NY, USA
DNMNH	Ditsong National Museum of Natural History, Pretoria, South Africa
EEM	Evans EvoMorph Scan Collection, Monash University, Melbourne, Australia
JC	John Canning, Victoria, Australia
KK	Kronosaurus Korner, Richmond, Queensland, Australia
LACM	Natural History Museum of Los Angeles County, Los Angeles, CA, USA
MCZ	Museum of Comparative Zoology, Harvard, MA, USA
MUIMP	Monash University Integrated Morphology and Palaeontology Laboratory, Melbourne, Australia
MZRC	Monash University Zoology Research Collection, Melbourne, Australia
NHMUK	Natural History Museum UK, London, UK
NMV	Museums Victoria, Melbourne, Australia
OUVC	Ohio University Vertebrate Collection, Athens, Ohio, USA
ROM	Royal Ontario Museum, Ontario, Canada
SAMA	South Australian Museum, Adelaide, Australia
SBU	Stony Brook University, NY, USA
TIP	Tahlia Pollock, Melbourne, Australia
TMAG	Tasmanian Museum and Art Gallery, Hobart, Australia
ULAC	University of Leipzig Anatomical Collection, Leipzig, Germany
USNM	Smithsonian Institution, Washington, D.C., USA
UWBM	University of Washington Burke Museum, Seattle, USA
YPM	Yale Peabody Museum, Newhaven, CT, USA
ZMB	Museum für Naturkunde, Berlin, Germany
